# Supplementary material for: Genome sequence and comparative analysis of clavicipitaceous insect-pathogenic fungus Aschersonia badia with Metarhizium spp
Source: BMC Genomics. 2016 May 17;17:367. doi: 10.1186/s12864-016-2710-6 (PMC4869207; doi:10.1186/s12864-016-2710-6)
Supplement: Additional file 1: — Multiple sequence alignment of NRPS genes. (ZIP 225 kb) [file 12864_2016_2710_MOESM1_ESM.zip]

Archive with 2 entries (2 files):
- Additional File 1A-full aln.txt
- Additional File 1B-trimmed aln.txt
