# Supplementary material for: Genome sequence and comparative analysis of clavicipitaceous insect-pathogenic fungus Aschersonia badia with Metarhizium spp
Source: BMC Genomics. 2016 May 17;17:367. doi: 10.1186/s12864-016-2710-6 (PMC4869207; doi:10.1186/s12864-016-2710-6)
Supplement: Additional file 1: — Multiple sequence alignment of NRPS genes. (ZIP 225 kb) [file 12864_2016_2710_MOESM1_ESM.zip › Additional File 1A-full aln.txt]

>Fg_OCHRA_FGSG10617.3_A1_1
--------------------------------------------------------------------------------------------------------------------------------------------------------------------------------------------------------------------------------------------------------------------------------------------------------------------------------------------------------------------------------------------------------------------------------------------------------------------------------------------------------------------------------------------------------------------------------------------------------------------------------------------------------------------------------------------------------------------------------------------------------------------------------------------------------------------------------------------------------------------------------------------------------------------------------------------------------------------------------------------------------------------------------------------------------------------------------------------------------------------------------------------------------------------------------------------------------------------------------------------------------------------------------------------------------------------------------------------------------------------------------------------------------------------------------------------------------------------------------------------------------------------------------------------------------------------------------------------------------------------------------------------------------------------------------------------------------------------------------------------------------------------------------------------------------------------------------------------------------------------------------------------------------------------------------------------------------------------------------------------------------------------------------------------------------------------------------------------------------------------------------------------------------------------------------------------------------------------------------------------------------------------------------------------------------------------------------------------------------------------------------------------------------------------------------------------------------------------------------------------------------------------------------------------------------------------------------------------------------------------------------------------------------------------------------------------------------------------------------------------------------------------------------------------------------------------------------------------------------------------------------------------------------------------------------------------------------------------------------------------------------------------------------------------------------------------------------------------------------------------------------------------------------------------------------------------------------------------------------------------------------------------------------------------------------------------------------------------------------------------------------------------------------------------------------------------------------------------------------------------------------------------------------------------------------------------------------------------------------------------------------------------------------------------------------------------------------------------------------------------------------------------------------------------------------------------------------------------------------------------------------------------------------------------------------------------------------------------------------------------------------------------------------------------------------------------------------------------------------------------------------------------------------------------------------------------------------------------------------------------------------------------------------------------------------------------------------------------------------------------------------------------------------------------------------------------------------------------------------------------------------------------------------------------------------------------------------------------------------------------------------------------------------------------------------------------------------------------------------------------------------------------------------------------------------------------------------------------------------------------------------------------------------------------------------------------------------------------------------------------------------------------------NEPERPFVFIPSDKA-----------QDGK--------PVTYA----------------QLNNAINYMAHSLKTIT-RSPDDPTIAYIGSDTRYTIMLFACIKAG-FKALFIS-PRNTPMVQLSLFEAT----RCNALYY------------TESM-----SAAITPCLDQRSMQSFT---------------------------------------------------------------------------------------------------------------------------------------------------------------------------------------------------------------------------------------------------------------------------------------------------------------------------------------------------------------------------------------------------------------------------------------------------------------------------------------------------------------------------------------------------------------------------------------------------------------------------------------------------------------------------------------------------------------------------------------------------------------------------------------------------------------------------------------------------------------------------------------------------------------------------------------------------------------------------------------------------------------------------------------------------------------------------------------------------------------------------------------------------------------------------------------------------------------------------------------------------------------------------------------------------------------------------------------------------------------------------------------------------------------------------------------------------------------------------------------------------------------------------------------------------------------------------------------------------------------------IDSVES----------PPFPYNRSIDQ--------S----DPLVVL-HTSGSTGIPKPIVVKQGSFYV-FEMI-HQGPYQ-W--GEGVKVFVSMPMFH-AAGVFGTLSGMVTGSTAVMPLPN-KPLSVDSVLECLEY--TGAQALMLPPSITDGVQ------------ALVKL--HELKFAGGALSPAVGNMLV--------------EKGVALGSLI--------------------------------------------------------------------------------------------------------------------------------------------------------------------------------------------------------------------------------------------------------------------------------------------------------------------------------------------------------------------------------------------------------------------------------------------------------------------------------------------------------------------------------------------------------------------------------------------------------------------------------------------------------------------------------------------------------------------------------------------------------------------------------------------------------------------------SSTEF----------------FPYALYS--------------------------------------------------------------------------------------SPDP------------------------------------------------------------------------------------------------------------------------------------------------------------------------------KLWQYFV-FDSEMGIRPCGEN------LYEFVVC-R----KDPSDPGNQAV--FYVFP----------------------EL---SEWSTKDIYQPHL-KD-----HWLHMGRAD--I-IVFSNGEKLNPVS--IESAISG-HP-LV--------KGALVVGQS----------KFQAAL---------------------------------------------------------------------------------------------------------------------------------------------------------------------------------------------------------------------------------------------------------------------------------------------------------------------------------------------------------------------------------------------------------IIEPVEAHAPKG-----------------------------------------------------------------------------------------------------------------------------------------------------------------------------------------------------------------------------------------------------------------------------------------------------------------------------------------------------------------------------------------------------------------------------------------------------------------------------------------------------------------------------------------------------------------------------------------------------------------------------------------------------------------------------------------------------------------------------------------------------------------------------------------------------------------------------------------------------------------------------------------------------------------------------------------------------------------------------------------------------E---AETEA------------------FIDQV--W--------PIEQNSEVAHGRI----------------------------------------------------------------------------------------------------------------------------------------------------------------------------------------------------------------------------------------------------------------------------------------------------------------------------------------------------------------------------------------------------------------------------------------------------------------------------------------------------------------------------------------------------------------------------------------------------------------------------------------------------------------------------------------------------------------------------------------------------------------------------------------------------------------------------------------------------------------------------------------------------------------------------------------------------------------------------------------------------------------------------------------------------------------------------------------------------------------------------------------------------------------------------------------------------------------------------------------------------------------------------------------------------------------------------------------------------------------------------------------------------------------------------------------------------------------------------------------------------------------------------------------------------------------------------------------------------------------------------------------------------------------------------------------------------------------------------------------------------------------------------------------------------------------------------------------------------------------------------------------------------------------------------------------------------------------------------------------------------------------------------------------------------------------------------------------------------------------------------------------------------------------------------------------------------------------------------------------------------------------------------------------------------------------------------------------------------------------------------------------------------------------------------------------------------------------------------------------------------------------------------------------------------------------------------------------------------------------------------------------------------------------------------------------------------------------------------------------------------------------------------------------------------------------------------------------------------------------------------------------------------------------------------------------------------------------------------------------------------------------------------------------------------------------------------------------------------------------------------------------------------------------------------------------------------------------------------------------------------------------------------------------------------------------------------------------------------------------------------------------------------------------------------------------------------------------------------------------------------------------------------------------------------------------------------------------------------------------------------------------------------------------------------------------------------------------------------------------------------------------------------------------------------------------------------------------------------------------------------------------------------------------------------------------------------------------------------------------------------------------------------------------------------------------------------------------------------------------------------------------------------------------------------------------------------------------------------------------------------------------------------------------------------------------------------------------------------------------------------------------------------------------------------------------------------------------------------------------------------------------------------------------------------------------------------------------------------------------------------------------------------------------------------------------------------------------------------------------------------------------------------------------------------------------------------------------------------------------------------------------------------------------------------------------------------------------------------------------------------------------------------------------------------------------------------------------------------------------------------------------------------------------------------------------------------------------------------------------------------------------------------------------------------------------------------------------------------------------------------------------------------------------------------------------------------------------------------------------------------------------------------------------------------------------------------------------------------------------------------------------------------------------------------------------------------------------------------------------------------------------------------------------------------------------------------------------------------------------------------------------------------------------------------------------------------------------------------------------------------------------------------------------------------------------------------------------------------------------------------------------------------------------------------------------------------------------------------------------------------------------------------------------------------------------------------------------------------------------------------------------------------------------------------------------------------------------------------------------------------------------------------------------------------------------------------------------------------------------------------------------------------------------------------------------------------------------------------------------------------------------------------------------------------------------------------------------------------------------------------------------------------------------------------------------------------------------------------------------------------------------------------------------------------------------------------------------------------------------------------------------------------------------------------------------------------------------------------------------------------------------------------------------------------------------------------------------------------------------------------------------------------------------------------------------------------------------------------------------------------------------------------------------------------------------------------------------------------------------------------------------------------------------------------------------------------------------------------------------------
>Af_OCHRA_Afu3g02670_A1_1
--------------------------------------------------------------------------------------------------------------------------------------------------------------------------------------------------------------------------------------------------------------------------------------------------------------------------------------------------------------------------------------------------------------------------------------------------------------------------------------------------------------------------------------------------------------------------------------------------------------------------------------------------------------------------------------------------------------------------------------------------------------------------------------------------------------------------------------------------------------------------------------------------------------------------------------------------------------------------------------------------------------------------------------------------------------------------------------------------------------------------------------------------------------------------------------------------------------------------------------------------------------------------------------------------------------------------------------------------------------------------------------------------------------------------------------------------------------------------------------------------------------------------------------------------------------------------------------------------------------------------------------------------------------------------------------------------------------------------------------------------------------------------------------------------------------------------------------------------------------------------------------------------------------------------------------------------------------------------------------------------------------------------------------------------------------------------------------------------------------------------------------------------------------------------------------------------------------------------------------------------------------------------------------------------------------------------------------------------------------------------------------------------------------------------------------------------------------------------------------------------------------------------------------------------------------------------------------------------------------------------------------------------------------------------------------------------------------------------------------------------------------------------------------------------------------------------------------------------------------------------------------------------------------------------------------------------------------------------------------------------------------------------------------------------------------------------------------------------------------------------------------------------------------------------------------------------------------------------------------------------------------------------------------------------------------------------------------------------------------------------------------------------------------------------------------------------------------------------------------------------------------------------------------------------------------------------------------------------------------------------------------------------------------------------------------------------------------------------------------------------------------------------------------------------------------------------------------------------------------------------------------------------------------------------------------------------------------------------------------------------------------------------------------------------------------------------------------------------------------------------------------------------------------------------------------------------------------------------------------------------------------------------------------------------------------------------------------------------------------------------------------------------------------------------------------------------------------------------------------------------------------------------------------------------------------------------------------------------------------------------------------------------------------------------------------------------------------------------------------------------------------------------------------------------------------------------------------------------------------------------------------------------------------------------------------------------------------------------------------------------------------------------LECPTRRFCLIPN-G-KDV-------HQGF-------REVTFR----------------DLCCAVNRMSWWMKHLA-SSKGATIAYLGSNDIRYIILMLASHKTG-CTIFFPS-TRLSNEAYDSVFGAT----QTKMLLF--SPEKHPL---VSGL-TGP-SKA--ISSLEV---------------------------------------------------------------------------------------------------------------------------------------------------------------------------------------------------------------------------------------------------------------------------------------------------------------------------------------------------------------------------------------------------------------------------------------------------------------------------------------------------------------------------------------------------------------------------------------------------------------------------------------------------------------------------------------------------------------------------------------------------------------------------------------------------------------------------------------------------------------------------------------------------------------------------------------------------------------------------------------------------------------------------------------------------------------------------------------------------------------------------------------------------------------------------------------------------------------------------------------------------------------------------------------------------------------------------------------------------------------------------------------------------------------------------------------------------------------------------------------------------------------------------------------------------------------------------------------------------------------------------PSPDVKN---------YPF--TSTFEE--------F----KTAFII-HSSGTTGMPKPVSLTHGYLGT---VD-YSAFMG-L--LSDDPVLSVTPYFH-IMGLVSFFVSIFHNIPFVTISDQPLSV--SLLVDIIRA--THPTATILPPSILEDMS------------QLGTL--KFVCYGGAPLAKQVGDKVS----Q---YTQLRNAIGSTEIG-I--------------------------------------------------------------------------------------------------------------------------------------------------------------------------------------------------------------------------------------------------------------------------------------------------------------------------------------------------------------------------------------------------------------------------------------------------------------------------------------------------------------------------------------------------------------------------------------------------------------------------------------------------------------------------------------------------------------------------------------------------------------------------------------------------------------------------I--------------------GSLVPEG--------------------------------------------------------------------------------------KENW------------------------------------------------------------------------------------------------------------------------------------------------------------------------------GYFEWNPAYGIDMQPVADDVY---ELVIPRL---------EDSRR--MHGI--FHTFP-----------------------S---KEYRSKDLYVRHI-PK-----LWQYRGRLD--D-VIVLSGEKLNPVT--LEKVVEG-HP-FV--------RRALVFGQG----------RFQTGL--------------------------------------------------------------------------------------------------------------------------------------------------------------------------------------------------------------------------------------------------------------------------------------------------------------------------------------------------------------------------------------------------------------------------------------------------------------------------------------------------------------------------------------------------------------------------------------------------------------------------------------------------------------------------------------------------------------------------------------------------------------------------------------------------------------------------------------------------------------------------------------------------------------------------------------------------------------------------------------------------------------------------------------------------------------------------------------------------------------------------------------------------------------------------------------------------------------------------------------------------------------------------------------------------------------------------------------------------------------------------------------------------------------------------------------------------------------------LPMDDAGKIDERNF----------------------------------------------------------------------------------------------------------------------------------------------------------------------------------------------------------------------------------------------------------------------------------------------------------------------------------------------------------------------------------------------------------------------------------------------------------------------------------------------------------------------------------------------------------------------------------------------------------------------------------------------------------------------------------------------------------------------------------------------------------------------------------------------------------------------------------------------------------------------------------------------------------------------------------------------------------------------------------------------------------------------------------------------------------------------------------------------------------------------------------------------------------------------------------------------------------------------------------------------------------------------------------------------------------------------------------------------------------------------------------------------------------------------------------------------------------------------------------------------------------------------------------------------------------------------------------------------------------------------------------------------------------------------------------------------------------------------------------------------------------------------------------------------------------------------------------------------------------------------------------------------------------------------------------------------------------------------------------------------------------------------------------------------------------------------------------------------------------------------------------------------------------------------------------------------------------------------------------------------------------------------------------------------------------------------------------------------------------------------------------------------------------------------------------------------------------------------------------------------------------------------------------------------------------------------------------------------------------------------------------------------------------------------------------------------------------------------------------------------------------------------------------------------------------------------------------------------------------------------------------------------------------------------------------------------------------------------------------------------------------------------------------------------------------------------------------------------------------------------------------------------------------------------------------------------------------------------------------------------------------------------------------------------------------------------------------------------------------------------------------------------------------------------------------------------------------------------------------------------------------------------------------------------------------------------------------------------------------------------------------------------------------------------------------------------------------------------------------------------------------------------------------------------------------------------------------------------------------------------------------------------------------------------------------------------------------------------------------------------------------------------------------------------------------------------------------------------------------------------------------------------------------------------------------------------------------------------------------------------------------------------------------------------------------------------------------------------------------------------------------------------------------------------------------------------------------------------------------------------------------------------------------------------------------------------------------------------------------------------------------------------------------------------------------------------------------------------------------------------------------------------------------------------------------------------------------------------------------------------------------------------------------------------------------------------------------------------------------------------------------------------------------------------------------------------------------------------------------------------------------------------------------------------------------------------------------------------------------------------------------------------------------------------------------------------------------------------------------------------------------------------------------------------------------------------------------------------------------------------------------------------------------------------------------------------------------------------------------------------------------------------------------------------------------------------------------------------------------------------------------------------------------------------------------------------------------------------------------------------------------------------------------------------------------------------------------------------------------------------------------------------------------------------------------------------------------------------------------------------------------------------------------------------------------------------------------------------------------------------------------------------------------------------------------------------------------------------------------------------------------------------------------------------------------------------------------------------------------------------------------------------------------------------------------------------------------------------------------------------------------------------------------------------------------------------------------------------------------------------------------------------------------------------------------------------------------------------------------------------------------------------------------------------------------------------------------------------------------------------------------------------------------------------------------------------------------------------------------------------------------------------------------------------------------------------------------------------------------------------------------------------------------------------------------------------------------------------------------------------------------------------------------------------------------------------------------------------------------------------------------------------------------------------------------------------------------------------------------------------------------------------------------------------------------------------------------------------------------------------
>Ch_LCFAL_CocheC5_31926_A1_1
--------------------------------------------------------------------------------------------------------------------------------------------------------------------------------------------------------------------------------------------------------------------------------------------------------------------------------------------------------------------------------------------------------------------------------------------------------------------------------------------------------------------------------------------------------------------------------------------------------------------------------------------------------------------------------------------------------------------------------------------------------------------------------------------------------------------------------------------------------------------------------------------------------------------------------------------------------------------------------------------------------------------------------------------------------------------------------------------------------------------------------------------------------------------------------------------------------------------------------------------------------------------------------------------------------------------------------------------------------------------------------------------------------------------------------------------------------------------------------------------------------------------------------------------------------------------------------------------------------------------------------------------------------------------------------------------------------------------------------------------------------------------------------------------------------------------------------------------------------------------------------------------------------------------------------------------------------------------------------------------------------------------------------------------------------------------------------------------------------------------------------------------------------------------------------------------------------------------------------------------------------------------------------------------------------------------------------------------------------------------------------------------------------------------------------------------------------------------------------------------------------------------------------------------------------------------------------------------------------------------------------------------------------------------------------------------------------------------------------------------------------------------------------------------------------------------------------------------------------------------------------------------------------------------------------------------------------------------------------------------------------------------------------------------------------------------------------------------------------------------------------------------------------------------------------------------------------------------------------------------------------------------------------------------------------------------------------------------------------------------------------------------------------------------------------------------------------------------------------------------------------------------------------------------------------------------------------------------------------------------------------------------------------------------------------------------------------------------------------------------------------------------------------------------------------------------------------------------------------------------------------------------------------------------------------------------------------------------------------------------------------------------------------------------------------------------------------------------------------------------------------------------------------------------------------------------------------------------------------------------------------------------------------------------------------------------------------------------------------------------------------------------------------------------------------------------------------------------------------------------------------------------------------------------------------------------------------------------------------------------------------------------------------------------------------------------------------------------------------------------------------------------------------------------------------------------------------------------------------------------------------------------------------------------------------------------------------------------------------------------------------------------------PQHFAGVVRQYGD-R-DAI-------HHQR-------IRLTYD----------------ALDRDSNRLARGLQNLG-VKKGDRVAVSLGNNIEFATITYALFKLG-AILVPLN-PSFNAPQILNAINHL----DSHLIIG-----NKDL---THLI---AGSKLKVVMVDNT---------------------------------------------------------------------------------------------------------------------------------------------------------------------------------------------------------------------------------------------------------------------------------------------------------------------------------------------------------------------------------------------------------------------------------------------------------------------------------------------------------------------------------------------------------------------------------------------------------------------------------------------------------------------------------------------------------------------------------------------------------------------------------------------------------------------------------------------------------------------------------------------------------------------------------------------------------------------------------------------------------------------------------------------------------------------------------------------------------------------------------------------------------------------------------------------------------------------------------------------------------------------------------------------------------------------------------------------------------------------------------------------------------------------------------------------------------------------------------------------------------------------------------------------------------------------------------------------------------------------------QGRIDVI---------EDGGQGLALQD--------G----DIVNIQ-FTSGTTSMPKAACLTHRSILN-NGNS-IGDRML-L--TENDIVCCPPLFHC-FGCILGYMATATHGSAIVFPTEA-FNA--LATLEAVRE--HKCTALYGVPTMFVLL---PG--------F-QHL--RTGIAAGSSIPAELMRKLH----K-ILNLTLTICYGMTETS-P--------------------------------------------------------------------------------------------------------------------------------------------------------------------------------------------------------------------------------------------------------------------------------------------------------------------------------------------------------------------------------------------------------------------------------------------------------------------------------------------------------------------------------------------------------------------------------------------------------------------------------------------------------------------------------------------------------------------------------------------------------------------------------------------------------------------------VSAMT-----------TTI--ERINTVG--------------------------------------------------------------------------------------RLLP------------------------------------------------------------------------------------------------------------------------------------------------------------------------------HVRAKVV--NASDKTLDVGQR--GELAVSGYLVM-KGYW-GDPAR--TEEV--LQPDE---------------------DGV---MWMHTGDEAS-MD-EE--G--YIKITGRIK--D-LIIRGGENIHPLE--VENCLFA-HP-AV--------SEVSVIGLP---DERYGE-VVAAFI-------------------------------------------------------------------------------------------------------------------------------------------------------------------------------------------------------------------------------------------------------------------------------------------------------------------------------------------------------------------------------------------------------VGEEGKVTADEVRT-----------------------------------------------------------------------------------------------------------------------------------------------------------------------------------------------------------------------------------------------------------------------------------------------------------------------------------------------------------------------------------------------------------------------------------------------------------------------------------------------------------------------------------------------------------------------------------------------------------------------------------------------------------------------------------------------------------------------------------------------------------------------------------------------------------------------------------------------------------------------------------------------------------------------------------------------------------------------------W-VRE-------------------K----LSHH------------------LVPKY--W--VDN--YPKTASGKIQKFKL----------------------------------------------------------------------------------------------------------------------------------------------------------------------------------------------------------------------------------------------------------------------------------------------------------------------------------------------------------------------------------------------------------------------------------------------------------------------------------------------------------------------------------------------------------------------------------------------------------------------------------------------------------------------------------------------------------------------------------------------------------------------------------------------------------------------------------------------------------------------------------------------------------------------------------------------------------------------------------------------------------------------------------------------------------------------------------------------------------------------------------------------------------------------------------------------------------------------------------------------------------------------------------------------------------------------------------------------------------------------------------------------------------------------------------------------------------------------------------------------------------------------------------------------------------------------------------------------------------------------------------------------------------------------------------------------------------------------------------------------------------------------------------------------------------------------------------------------------------------------------------------------------------------------------------------------------------------------------------------------------------------------------------------------------------------------------------------------------------------------------------------------------------------------------------------------------------------------------------------------------------------------------------------------------------------------------------------------------------------------------------------------------------------------------------------------------------------------------------------------------------------------------------------------------------------------------------------------------------------------------------------------------------------------------------------------------------------------------------------------------------------------------------------------------------------------------------------------------------------------------------------------------------------------------------------------------------------------------------------------------------------------------------------------------------------------------------------------------------------------------------------------------------------------------------------------------------------------------------------------------------------------------------------------------------------------------------------------------------------------------------------------------------------------------------------------------------------------------------------------------------------------------------------------------------------------------------------------------------------------------------------------------------------------------------------------------------------------------------------------------------------------------------------------------------------------------------------------------------------------------------------------------------------------------------------------------------------------------------------------------------------------------------------------------------------------------------------------------------------------------------------------------------------------------------------------------------------------------------------------------------------------------------------------------------------------------------------------------------------------------------------------------------------------------------------------------------------------------------------------------------------------------------------------------------------------------------------------------------------------------------------------------------------------------------------------------------------------------------------------------------------------------------------------------------------------------------------------------------------------------------------------------------------------------------------------------------------------------------------------------------------------------------------------------------------------------------------------------------------------------------------------------------------------------------------------------------------------------------------------------------------------------------------------------------------------------------------------------------------------------------------------------------------------------------------------------------------------------------------------------------------------------------------------------------------------------------------------------------------------------------------------------------------------------------------------------------------------------------------------------------------------------------------------------------------------------------------------------------------------------------------------------------------------------------------------------------------------------------------------------------------------------------------------------------------------------------------------------------------------------------------------------------------------------------------------------------------------------------------------------------------------------------------------------------------------------------------------------------------------------------------------------------------------------------------------------------------------------------------------------------------------------------------------------------------------------------------------------------------------------------------------------------------------------------------------------------------------------------------------------------------------------------------------------------------------------------------------------------------------------------------------------------------------------------------------------------------------------------------------------------------------------------------------------------------------------------------------------------------------------------------------------------------------------------------------------------------------------------------------------------------------------------------------------------------------------------------------------------------------------------------------------------------------------------------------------------------------------------------------------------------------------------------------------------------------------------------------------------------------------------------------------------------------------------------------------------------------------------------------
>Um_ACL_UM01171.1_A1_1
-------------------------------------------------------------------------------------------------------------------------------------------------------------------------------------------------------------------------------------------------------------------------------------------------------------------------------------------------------------------------------------------------------------------------------------------------------------------------------------------------------------------------------------------------------------------------------------------------------------------------------------------------------------------------------------------------------------------------------------------------------------------------------------------------------------------------------------------------------------------------------------------------------------------------------------------------------------------------------------------------------------------------------------------------------------------------------------------------------------------------------------------------------------------------------------------------------------------------------------------------------------------------------------------------------------------------------------------------------------------------------------------------------------------------------------------------------------------------------------------------------------------------------------------------------------------------------------------------------------------------------------------------------------------------------------------------------------------------------------------------------------------------------------------------------------------------------------------------------------------------------------------------------------------------------------------------------------------------------------------------------------------------------------------------------------------------------------------------------------------------------------------------------------------------------------------------------------------------------------------------------------------------------------------------------------------------------------------------------------------------------------------------------------------------------------------------------------------------------------------------------------------------------------------------------------------------------------------------------------------------------------------------------------------------------------------------------------------------------------------------------------------------------------------------------------------------------------------------------------------------------------------------------------------------------------------------------------------------------------------------------------------------------------------------------------------------------------------------------------------------------------------------------------------------------------------------------------------------------------------------------------------------------------------------------------------------------------------------------------------------------------------------------------------------------------------------------------------------------------------------------------------------------------------------------------------------------------------------------------------------------------------------------------------------------------------------------------------------------------------------------------------------------------------------------------------------------------------------------------------------------------------------------------------------------------------------------------------------------------------------------------------------------------------------------------------------------------------------------------------------------------------------------------------------------------------------------------------------------------------------------------------------------------------------------------------------------------------------------------------------------------------------------------------------------------------------------------------------------------------------------------------------------------------------------------------------------------------------------------------------------------------------------------------------------------------------------------------------------------------------------------------------------------------------------------------------------------------------------------------------------------------------------------------------------------------------------------------------------------------------------------------------------KVDENKPV-R-----------LDGK--------KITRK----------------QLYDDSRRLAYALNKLG-LRPGARIGIISPNSTAYPWVVHAGLCAG-VVLVPLN-PAYGAEELVHPVQQA----EIEYIFC------------HLNL-----AKVSTNGQNRL----WI--LD-----------------------------------------------------------------------------------------------------------------------------------------------------------------------------------------------------------------------------------------------------------------------------------------------------------------------------------------------------------------------------------------------------------------------------------------------------------------------------------------------------------------------------------------------------------------------------------------------------------------------------------------------------------------------------------------------------------------------------------------------------------------------------------------------------------------------------------------------------------------------------------------------------------------------------------------------------------------------------------------------------------------------------------------------------------------------------------------------------------------------------------------------------------------------------------------------------------------------------------------------------------------------------------------------------------------------------------------------------------------------------------------------------------------------------------------------------------------------------------------------------------------------------------------------------------------------------------------------------------------DGDSLKLGD-------DRLETHKVVDD--------T----EDAFIV-FSSGTSGKPKGVQLVHGNMTA-VTTA-IVHTFG-I--SPNDRYIGVPFYHI-FGLAFMCKGVYIGAECVVVPKFD-----LGVFCAAVEK--FKCNISYVVPPILVLLD--PR--------L-KSL--KWVMSGAAPLGTELSMAHP--------GLRVTQGWGLSETS-P--------------------------------------------------------------------------------------------------------------------------------------------------------------------------------------------------------------------------------------------------------------------------------------------------------------------------------------------------------------------------------------------------------------------------------------------------------------------------------------------------------------------------------------------------------------------------------------------------------------------------------------------------------------------------------------------------------------------------------------------------------------------------------------------------------------------------TATFA-----------KPY--HHMGTCG--------------------------------------------------------------------------------------RLIA------------------------------------------------------------------------------------------------------------------------------------------------------------------------------GVEGRLV---DDDEQGENGKP--GEFWVRGPTIM-KGYL-NNKEA--TDDC--ITPDG----------------------------WFKTGDIAI-MK-NN-----YFWIVDRKK--E-LIKYKGFQVPPAE--LEATLLS-HP-KI--------ADVAVIGVY--NKAQATE-LPRAYV---------------------------------------------------------------------------------------------------------------------------------------------------------------------------------------------------------------------------------------------------------------------------------------------------------------------------------------------------------------------------------------------------------VKNEDPEAVAKE-------------------------------------------------------------------------------------------------------------------------------------------------------------------------------------------------------------------------------------------------------------------------------------------------------------------------------------------------------------------------------------------------------------------------------------------------------------------------------------------------------------------------------------------------------------------------------------------------------------------------------------------------------------------------------------------------------------------------------------------------------------------------------------------------------------------------------------------------------------------------------------------------------------------------------------------------------------------------------IIE----------------WTAK---KVANH------------------KLRGG-----VKV--IPKSPSGKILRRLL----------------------------------------------------------------------------------------------------------------------------------------------------------------------------------------------------------------------------------------------------------------------------------------------------------------------------------------------------------------------------------------------------------------------------------------------------------------------------------------------------------------------------------------------------------------------------------------------------------------------------------------------------------------------------------------------------------------------------------------------------------------------------------------------------------------------------------------------------------------------------------------------------------------------------------------------------------------------------------------------------------------------------------------------------------------------------------------------------------------------------------------------------------------------------------------------------------------------------------------------------------------------------------------------------------------------------------------------------------------------------------------------------------------------------------------------------------------------------------------------------------------------------------------------------------------------------------------------------------------------------------------------------------------------------------------------------------------------------------------------------------------------------------------------------------------------------------------------------------------------------------------------------------------------------------------------------------------------------------------------------------------------------------------------------------------------------------------------------------------------------------------------------------------------------------------------------------------------------------------------------------------------------------------------------------------------------------------------------------------------------------------------------------------------------------------------------------------------------------------------------------------------------------------------------------------------------------------------------------------------------------------------------------------------------------------------------------------------------------------------------------------------------------------------------------------------------------------------------------------------------------------------------------------------------------------------------------------------------------------------------------------------------------------------------------------------------------------------------------------------------------------------------------------------------------------------------------------------------------------------------------------------------------------------------------------------------------------------------------------------------------------------------------------------------------------------------------------------------------------------------------------------------------------------------------------------------------------------------------------------------------------------------------------------------------------------------------------------------------------------------------------------------------------------------------------------------------------------------------------------------------------------------------------------------------------------------------------------------------------------------------------------------------------------------------------------------------------------------------------------------------------------------------------------------------------------------------------------------------------------------------------------------------------------------------------------------------------------------------------------------------------------------------------------------------------------------------------------------------------------------------------------------------------------------------------------------------------------------------------------------------------------------------------------------------------------------------------------------------------------------------------------------------------------------------------------------------------------------------------------------------------------------------------------------------------------------------------------------------------------------------------------------------------------------------------------------------------------------------------------------------------------------------------------------------------------------------------------------------------------------------------------------------------------------------------------------------------------------------------------------------------------------------------------------------------------------------------------------------------------------------------------------------------------------------------------------------------------------------------------------------------------------------------------------------------------------------------------------------------------------------------------------------------------------------------------------------------------------------------------------------------------------------------------------------------------------------------------------------------------------------------------------------------------------------------------------------------------------------------------------------------------------------------------------------------------------------------------------------------------------------------------------------------------------------------------------------------------------------------------------------------------------------------------------------------------------------------------------------------------------------------------------------------------------------------------------------------------------------------------------------------------------------------------------------------------------------------------------------------------------------------------------------------------------------------------------------------------------------------------------------------------------------------------------------------------------------------------------------------------------------------------------------------------------------------------------------------------------------------------------------------------------------------------------------------------------------------------------------------------------------------------------------------------------------------------------------------------------------------------------------------------------------------------------------------------------------------------------------------------------------------------------------------------------------------------------------------------------------------------------------------------------------------------------------------------------------------------------------------------
>Ab_nrps8
----------------------------------------------------------------------------------------------------------------------------------------------------------------------------------------------------------------------------------------------------------------------------------------------------------------------------------------------------------------------------------------------------------------------------------------------------------------------------------------------------------------------------------------------------------------------------------------------------------------------------------------------------------------------------------------------------------------------------------------------------------------------------------------------------------------------------------------------------------------------------------------------------------------------------------------------------------------------------------------------------------------------------------------------------------------------------------------------------------------------------------------------------------------------------------------------------------------------------------------------------------------------------------------------------------------------------------------------------------------------------------------------------------------------------------------------------------------------------------------------------------------------------------------------------------------------------------------------------------------------------------------------------------------------------------------------------------------------------------------------------------------------------------------------------------------------------------------------------------------------------------------------------------------------------------------------------------------------------------------------------------------------------------------------------------------------------------------------------------------------------------------------------------------------------------------------------------------------------------------------------------------------------------------------------------------------------------------------------------------------------------------------------------------------------------------------------------------------------------------------------------------------------------------------------------------------------------------------------------------------------------------------------------------------------------------------------------------------------------------------------------------------------------------------------------------------------------------------------------------------------------------------------------------------------------------------------------------------------------------------------------------------------------------------------------------------------------------------------------------------------------------------------------------------------------------------------------------------------------------------------------------------------------------------------------------------MKSALMVSRHGSCPGLLSIPLLLDVVSGSFYRPAHGKGSSYVVIKDSAAAQQRDVDVSPSSSSSKNHPISSFFEAACALEVSLRPPVPEATSAAAAAFVPKYRYLHTLMVLHSDIMADLVPAGIMSRDDVDESTLAEIAKACNTSTSMIEDVYECSPSQCTMVYETKPEIYQFVLSFGPATDMEQFSNAFRRVVSLHPILRTRIVQCRLGTLQVVIRGDIVFEHPSIDLERYLEISKAHGPWLGVPLLRSAFIGRKFVTTVHHAAMDNWSWSTFLNVDVKSAYFGRPLPMRPPFKQFVLHCRSIGFSVAKSFWKDRFRGVPSAFPEARQPSSMTVKHAGLRNVAFAQEMVDGLKTQIPYFIEAAWAMTSSIYTGSDSIVYGYLISGRSSSAKEFRETLGPTIAEVPIQVDLRRSMTVGQLIKERVVSLRELQVHPAVHWSIEDIADVSPSSKIASEYQTVLNIVPEIPGVEHDTDVTMESKTSVEAPFPLHLIFKIQDEGLVIDPRFEPQAISEDFLNLVLNQFEHTLQTLVNAPPKTALGSLSILNPYDRRKISQWNASDLRTVDQCV-----------------------------------------------------------------------------------------------------------------------------------------------------------------------------------------------------------------------------------------------------------------------------------------------------------------------------------------------------------------------------------------------------------------------------------------------------------------------------------------------------------------------------------------------------------------------------------------------------------------------------------------------------------------------------------------------------------------------------------------------------------------------------------------------------------------------------------------------------------------------------------------------------------------------------------------------------------------------------------------------------------------------------------------------------------------------------------------------------------HEAFRAQARARPE-A-TAV-EN----SDGS---------ISYR----------------KLDENSERIALLLRAKG-ISRQVAVAVVLEPSVWAIIAMIGILKAG-GICVLIN-PDVSYSEKKAICSRA----KARFTLT------STA---GFEG---L-RDL--TNEVMI----ID--ADVLAS-------------------------------------------------------------------------------------------------------------------------------------------------------------------------------------------------------------------------------------------------------------------------------------------------------------------------------------------------------------------------------------------------------------------------------------------------------------------------------------------------------------------------------------------------------------------------------------------------------------------------------------------------------------------------------------------------------------------------------------------------------------------------------------------------------------------------------------------------------------------------------------------------------------------------------------------------------------------------------------------------------------------------------------------------------------------------------------------------------------------------------------------------------------------------------------------------------------------------------------------------------------------------------------------------------------------------------------------------------------------------------------------------------------------------------------------------------------------------------------------------------------------------------------------------------------------------------------------------------------TSNAPYQ---------QTS--NTNLST-------------DNAFLF-FAGSGSVSLKEVPLAHGDFCS-KIGC-QASRAG-W--QAACRMSHLASNTS-IRGMLEIWGTLLNGGCLCIADGE-NGD--ADLATALQA--TRANWAILHPSELRDLV--PG--------SLPCL--QGIFCMGAPLELEPLSTWS----E---YARLFSGWSPCEET-F--------------------------------------------------------------------------------------------------------------------------------------------------------------------------------------------------------------------------------------------------------------------------------------------------------------------------------------------------------------------------------------------------------------------------------------------------------------------------------------------------------------------------------------------------------------------------------------------------------------------------------------------------------------------------------------------------------------------------------------------------------------------------------------------------------------------------CCTIA--------EVTTQI--NDSVDVG--------------------------------------------------------------------------------------FPV-------------------------------------------------------------------------------------------------------------------------------------------------------------------------------GCHIWIVNPRDVNHLSPIGCI--GELVIEHPTVA-KTHQ-GDGLK--AAIS--SATMP-------------AWASSFGKNEA---GFYRTGHVGR-YN-PD--G--SVSLHGEKV--N-RVNIRGRIIQLED--VERTLLR-RD-EV--------RDIVVSTQI----SGGRT-KLVAVV---------------------------------------------------------------------------------------------------------------------------------------------------------------------------------------------------------------------------------------------------------------------------------------------------------------------------------------------------------------------------------------CLKDSRLPRDMEFSRLAGSCNEIMDGQLDA-------------------------------------------------------------------------------------------------------------------------------------------------------------------------------------------------------------------------------------------------------------------------------------------------------------------------------------------------------------------------------------------------------------------------------------------------------------------------------------------------------------------------------------------------------------------------------------------------------------------------------------------------------------------------------------------------------------------------------------------------------------------------------------------------------------------------------------------------------------------------------------------------------------------------------------------------------------------------------IKA----------------HAAS---ALPAD------------------ACPDE--W--IAVERLPRRNDGNLDRTAARQWLREQRF-------------------------------------------------------------------------------------------------------------------------------------------------------------------------------------------------------------------------------------------------------------------------------------------------------------------------------------------------------------------------------------------------------------------------------------------------------------------------------------------------------------------------------------------------------------------------------------------------------------------------------------------------------------------------------------------------------------------------------------------------------------------------------------------------------------------------------------------------------------------------------------------------------------------------------------------------------------------------------------------------------------------------------------------------------------------------------------------------------------------------------------------------------------------------------------------------------------------------------------------------------------------------------------------------------------------------------------------------------------------------------------------------------------------------------------------------------------------------------------------------------------------------------------------------------------------------------------------------------------------------------------------------------------------------------------------------------------------------------------------------------------------------------------------------------------------------------------------------------------------------------------------------------------------------------------------------------------------------------------------------------------------------------------------------------------------------------------------------------------------------------------------------------------------------------------------------------------------------------------------------------------------------------------------------------------------------------------------------------------------------------------------------------------------------------------------------------------------------------------------------------------------------------------------------------------------------------------------------------------------------------------------------------------------------------------------------------------------------------------------------------------------------------------------------------------------------------------------------------------------------------------------------------------------------------------------------------------------------------------------------------------------------------------------------------------------------------------------------------------------------------------------------------------------------------------------------------------------------------------------------------------------------------------------------------------------------------------------------------------------------------------------------------------------------------------------------------------------------------------------------------------------------------------------------------------------------------------------------------------------------------------------------------------------------------------------------------------------------------------------------------------------------------------------------------------------------------------------------------------------------------------------------------------------------------------------------------------------------------------------------------------------------------------------------------------------------------------------------------------------------------------------------------------------------------------------------------------------------------------------------------------------------------------------------------------------------------------------------------------------------------------------------------------------------------------------------------------------------------------------------------------------------------------------------------------------------------------------------------------------------------------------------------------------------------------------------------------------------------------------------------------------------------------------------------------------------------------------------------------------------------------------------------------------------------------------------------------------------------------------------------------------------------------------------------------------------------------------------------------------------------------------------------------------------------------------------------------------------------------------------------------------------------------------------------------------------------------------------------------------------------------------------------------------------------------------------------------------------------------------------------------------------------------------------------------------------------------------------------------------------------------------------------------------------------------------------------------------------------------------------------------------------------------------------------------------------------------------------------------------------------------------------------------------------------------------------------------------------------------------------------------------------------------------------------------------------------------------------------------------------------------------------------------------------------------------------------------------------------------------------------------------------------------------------------------------------------------------------------------------------------------------------------------------------------------------------------------------------------------------------------------------------------------------------------------------------------------------------------------------------------------------------------------------------------------------------------------------------------------------------------------------------------------------------------------------------------------------------------------------------------------------------------------------------------------------------------------------------------------------------------------------------------------------------------------------------------------------------------------------------------------------------------------------------------------------------------------------------------------------------------------------------------------------------------------------------------------------------------------------------------------------------------------------------------------------------------------------------------------------------------------------------------------------------------------------------------------------------------------------------------------------------------------------------------------------------------------------------------------
>Ab_nrps2
------------------------------------------------------------------------------------------------------------------------------------------------------------------------------------------------------------------------------------------------------------------------------------------------------------------------------------------------------------------------------------------------------------------------------------------------------------------------------------------------------------------------------------------------------------------------------------------------------------------------------------------------------------------------------------------------------------------------------------------------------------------------------------------------------------------------------------------------------------------------------------------------------------------------------------------------------------------------------------------------------------------------------------------------------------------------------------------------------------------------------------------------------------------------------------------------------------------------------------------------------------------------------------------------------------------------------------------------------------------------------------------------------------------------------------------------------------------------------------------------------------------------------------------------------------------------------------------------------------------------------------------------------------------------------------------------------------------------------------------------------------------------------------------------------------------------------------------------------------------------------------------------------------------------------------------------------------------------------------------------------------------------------------------------------------------------------------------------------------------------------------------------------------------------------------------------------------------------------------------------------------------------------------------------------------------------------------------------------------------------------------------------------------------------------------------------------------MTVDAAAFVSSSSESSRPSSFSSVEDGARLQS-----------------------------------------------ASKIGVKDGTLTRLQADQQ------------------------------------------------------------------------------------------------------------------------------------------------------------------------------KLQN-LLSSSKVGKVCLVSPRAGPFEGRFVALVAATAVHPPSNGKIMLIDDSEFESGRRLILTFQTAVNEWGSDSRRPDVWILLSSMATGADGQPDSRKLQTWVQNLAGDTERKIADMQLVS-RGGHQHQGDSGVPPPYSARPDSLVRPLAETELDK-----------------------NSLHRREAYCQIAGSFLEEEYFPLAVMQQLFFRTSLGPSIEAACVNGADYSFSQSILVRIRGNVELSDIEAAVNVLVSRHSMLRARFRLTSHGWAQVIAPPSEPTYRFEHQYVKSADDLLACIEEAQRSLNVFAGPVFAVKHIRNARNEQLLYLVAHHLVVDFLSWRILLHDMDELLREGSLVSEPSTPFTNWTEFQSYENSQRLVDPSLPFEIDPANLRYWGLEDQSNLYGDTSQRTFSLLQKDAASLQRTCNNVFRTESADIFLAALLHSFQRTFPDRGIPTIWKQEHGRDARNSDFNIDQTVGWFTALCPITIPVKCNSDIVHLIKVIKDTRKAIPFGGTSFFQSNFASENTTATSIPVEIMFNCVETLKQLERENGILEPVAAPDRKVRSLASDVGCSVGRVALFEVSVALDDDGARVEFSYNVNSKHQSRIASWMEKFEQSILEAISHLRLMQPELTLSDVPLLETSYDGLTRLAGRRLANAGIDDVRNIETIVPINSIQQEILIAQTRDAHCFHTSRTYELVSPDGSLVDRNQLCFAWETLVARHGIMRSIFIDSVSEKGLFDQIVLKRVSPVMLFIESEDPLETLSTPPPIKISPSQPLHRLSVSWSTHKTFLRVDCSQALCDLTSVHKLVEQLRQLYMGKILAAVESLPPWEKRHTIAFDAPRNLDVWRANLNGATPCIFPHLAIQGQGRIETRGISLDISRYQLTNFCAEEQLTLSSVIQLAWAFVLRTYVGEDRVIFGYQYAERDDALMPGLMHYVGSQAAIAPCMVDFSPMSTVLDSLWRLERMHRDYKTTAIPTLAEIEHSLGIQGQRLFNTCLTCQDVYDNVLSDSDSETDMWEPVLISNSMDGDCDVALCVTLRDDRIQADVSHTCLSPAQLLNVMNTFQRSLQIIINAPGQPLSQADLFTEHDYQQIMNPDWEPDQTDIKVPACL--------------------------------------------------------------------------------------------------------------------------------------------------------------------------------------------------------------------------------------------------------------------------------------------------------------------------------------------------------------------------------------------------------------------------------------------------------------------------------------------------------------------------------------------------------------------------------------------------------------------------------------------------------------------------------------------------------------------------------------------------------------------------------------------------------------------------------------------------------------------------------------------------------------------------------------------------------------------------------------------------------------------------------------------------------------------------------------------------------------HKLIMKQCGARPY-A-PAI-YA----WDGE---------LSYQ----------------QVEADVVKLATYLVNRG-VGPGVLVPIILERSRWSPIILLAVMQAG-GCFACLD--AQDMAVVDVMIRQL----EPQLVVV--TEGAYKH---VSQF---I-RSC--VLINET----FL---------------------------------------------------------------------------------------------------------------------------------------------------------------------------------------------------------------------------------------------------------------------------------------------------------------------------------------------------------------------------------------------------------------------------------------------------------------------------------------------------------------------------------------------------------------------------------------------------------------------------------------------------------------------------------------------------------------------------------------------------------------------------------------------------------------------------------------------------------------------------------------------------------------------------------------------------------------------------------------------------------------------------------------------------------------------------------------------------------------------------------------------------------------------------------------------------------------------------------------------------------------------------------------------------------------------------------------------------------------------------------------------------------------------------------------------------------------------------------------------------------------------------------------------------------------------------------------------------------------------TSLPPQV---------TVL--SQEPLP--------Q----QAACAF-LTPGPQG-PKGFFFTHESLCS-ILSV-QGPVLK-I--HNSSRVLQLSAYTT-DVALVEILGTMLHGGCVCIPSAL-ERL--NDLEGTIAR--MDITWTYMTTVLSRKIN--PA--------TVPNL--QTICFRTRTLDEDTFKPWL----G---ERDILVAYGAPEVCPL--------------------------------------------------------------------------------------------------------------------------------------------------------------------------------------------------------------------------------------------------------------------------------------------------------------------------------------------------------------------------------------------------------------------------------------------------------------------------------------------------------------------------------------------------------------------------------------------------------------------------------------------------------------------------------------------------------------------------------------------------------------------------------------------------------------------------AISVF---------NISQE--GDSNIIA--------------------------------------------------------------------------------------PPL-------------------------------------------------------------------------------------------------------------------------------------------------------------------------------LGRFLILNPEDPKKLMPLGAV--GELAIDSPIVTPHKFVYGSPLI--DPAS---LKRP-------------------GGPRR--WRYLRTGHRVR-YL-DR--G--HIRFLANMR--D-EVVVNGSPALTAV--LERQIRQCLGGDV--------DVAVEPIMT----NERIN-SLAAFL-------------------------------------------------------------------------------------------------------------------------------------------------------------------------------------------------------------------------------------------------------------------------------------------------------------------------------------------------------------------------------------------------EFGDDEFVGPSELDKLTLQM----------------------------------------------------------------------------------------------------------------------------------------------------------------------------------------------------------------------------------------------------------------------------------------------------------------------------------------------------------------------------------------------------------------------------------------------------------------------------------------------------------------------------------------------------------------------------------------------------------------------------------------------------------------------------------------------------------------------------------------------------------------------------------------------------------------------------------------------------------------------------------------------------------------------------------------------------------------------RSKLAAAKWLAE----------------TSMAQSCKLSQA--------------ASGRCLPTI--F--IPVRKFPLSASLKINKRKLQKMATPFSYTDLLELPNVPFSSQPYFTGIQSKPLPLTQTEEKMRLIWSAVLHAMAADIKPAHNFFDAGGDRLLAMRLILSCRQNGFDVAVSKVFNGATLTEMCQLLEVGEHHGLIKLPKPKASPKSSPMTHKLPEGADHGFIKLIVAPQLGISWNEVIDVAEASSHQLQCLEPSLYRQKSDIRYVTMKFNGALQHQRVREACEAITRLHPTLRTAFVVHDCNLFQVAIDSFHANFEHKSVSAPSLDHETYVVMNRYQMDVLQL-------------------------------------------------------------------------------------------------------------------------------------------------------------------------------------------------------------------------------------------------------------------------------------------------------------------------------------------------------------------------------------------------------------------------------------------------------------------------------------------------------------------------------------------------------------------------------------------------------------------------------------------------------------------------------------------------------------------------------------------------------------------------------------------------------------------------------------------------------------------------------------------------------------------------------------------------------------------------------------------------------------------------------------------------------------------------------------------------------------------------------------------------------------------------------------------------------------------------------------------------------------------------------------------------------------------------------------------------------------------------------------------------------------------------------------------------------------------------------------------------------------------------------------------------------------------------------------------------------------------------------------------------------------------------------------------------------------------------------------------------------------------------------------------------------------------------------------------------------------------------------------------------------------------------------------------------------------------------------------------------------------------------------------------------------------------------------------------------------------------------------------------------------------------------------------------------------------------------------------------------------------------------------------------------------------------------------------------------------------------------------------------------------------------------------------------------------------------------------------------------------------------------------------------------------------------------------------------------------------------------------------------------------------------------------------------------------------------------------------------------------------------------------------------------------------------------------------------------------------------------------------------------------------------------------------------------------------------------------------------------------------------------------------------------------------------------------------------------------------------------------------------------------------------------------------------------------------------------------------------------------------------------------------------------------------------------------------------------------------------------------------------------------------------------------------------------------------------------------------------------------------------------------------------------------------------------------------------------------------------------------------------------------------------------------------------------------------------------------------------------------------------------------------------------------------------------------------------------------------------------------------------------------------------------------------------------------------------------------------------------------------------------------------------------------------------------------------------------------------------------------------------------------------------------------------------------------------------------------------------------------------------------------------------------------------------------------------------------------------TKPATKFTFLDAGPQGGRLIVRFSSAQVSETAVPRLVGDLVKLYEHPTSEIDRTTFFDYMRALRGSRYYDSINHWKRRLEKSKMTQIVPRSKPLPPASEVKSVKQQVKVSNLTEFGISFDSVLKAAWAMVLATLSGNPDVVFGEVVEGRRLKLETSVDVSSIVGPMENIVPVRVRFPIVNSSPLQILQLIQKDSSDSLPFEALGAQKIVHECTNWDNWTKFSTVVRHRSRMPVDGTYTLNVETTTFTYSLIQPQARDVPDMFATSIILAPEKVALSIEYSPERVPNEYAEAAMGLLVAAVETLACYETISQPILQPSSDYEALPPRLLLEKPEPDVFEPSYINWLMAEQRENLQQFLVSTWNEMLSPATQGLADTELVSSRFYDICGSTLPAYLFAERLNQDLRKVGIDGIHTVQVTALELIWFRRFRHGGSHGSMRDFSNRAGDWMKSRVNLSKEKSSILVEGIIREEVGWEVVAKEGIGIKESRGIGTAPEAAVEIGTSAVVEAPQGEEQPAEAVSPISSNEGVQGERQAS-----------------------------------------------------------------------------------------------------------------------------------------------------------------------------------------------------------------------------------------------------------------------------------------------------------------------------------------------------------------------------------------------------------------------------------------------------------------------------------------------------------------------------------------------------------------------------------------------------------------------------------------------------------------------------------------------------------------------------------------------------------------------------------------------------------------------------------------------------------------------------------------------------------------------------------------------------------------------------------------------------------------------------------------------------------------------------------------------------------------------------------------------------------------------------------------------------------------------------------------------------------------------------------------------------------------------------------------------------------------------------------------------------------------------------------------------------------------------------------------------------------------------------------------------------------------------------------------------------------------------------------------------------------------------------------------------------------------------------------------------------------------------------------------------------------------------------------------------------------------------------------------------------------------------------------------------------------------------------------------------------------------------------------------------------------------------------------------------------------------------------------------------------------------------------------------------------------------------------------------------------------------------------------------------------------------------------------------------------------------------------------------------------------------------------------------------------------------------------------------------------------------------------------------------------
>MAC_nrps5
---------------------------------------------------------------------------------------------------------------------------------------------------------------------------------------------------------------------------------------------------------------------------------------------------------------------------------------------------------------------------------------------------------------------------------------------------------------------------------------------------------------------------------------------------------------------------------------------------------------------------------------------------------------------------------------------------------------------------------------------------------------------------------------------------------------------------------------------------------------------------------------------------------------------------------------------------------------------------------------------------------------------------------------------------------------------------------------------------------------------------------------------------------------------------------------------------------------------------------------------------------------------------------------------------------------------------------------------------------------------------------------------------------------------------------------------------------------------------------------------------------------------------------------------------------------------------------------------------------------------------------------------------------------------------------------------------------------------------------------------------------------------------------------------------------------------------------------------------------------------------------------------------------------------------------------------------------------------------------------------------------------------------------------------------------------------------------------------------------------------------------------------------------------------------------------------------------------------------------------------------------------------------------------------------------------------------------------------------------------------------------------------------------------------------------------------------------------------------------------------------------------------------------------------------------------------------------------------------------------------------------------------------------------------------MAMDGYRHAHYRHGRASPIDEAMLVQPLLTQTRHRPRSAVITAAAAATINSTRRHGHRIQSNQDHAWSAQQAALVIVTVIAVAISSPACPSPVAGSSNTTTSSRPTPNNSNNGGTQQQQQQLLENLLLSTTRVGKVCLVRPRAGPFEGQYVALITTTAVHAPNNELITLIPEAEHEIAQRRIHTLKTAVAEWGSDSRRPDVWILLQSMAVNGDGEPDARKLQTTGGVYSNIAGKGSSFQSHNRHNHRHVTQHQPESPTQDPGQEVYFPLAVMQQLFFRSSVKRSVEASVITGPKYRFSQSILLNVKGDVALADIEAAVSVLVSRHSMLRARFRLTSQGWAQVIAPESNRAYRFEHRYINDDDDLLTVIDQAQQSLNVFKGPVFTVKHIRNTENKQLLYLAAHHLVVDSVSWKILLHDLDELLREGTLVSEPSIPFTYWTDYQSYENSQRLIEPNLPFEIVPANLRYWGLEGHSNLYGDTTHLNFALPRDSASALKKTCNNVFRTESADVFIAALLYSFHQTFPDRSIPTVWKKEHGRDARNSDFNVAETVGWFTALCPISVPVHPGSDLIHLIKLLKDSRKAVSENGTPYFQSKFAADDTAATSLPVEVMFNCIDTLNQLQRENGILEPVAAPDREVRSLASDVGPAVGRIALFEVSVGLDDYGARVEFSFNVNSRHQDRITQWMHNFESSILRAVSRLGVMQPELTLSDVPLLETSYEALSKLMSKQLVDVGINGVDNIETICPVDLVQQEILVAQSIDPNCFHVSRTYELATVDGSEVCRDTLCSAWQTLAASHSILRSIFIDSVSEKGLFDQMVLKKTSPDMLFLDSNDPMETLSSLPPMRPSKSMPRHRLSVSRSDKTAYLRIDCSQALCDLTAIHNLVVQLRELYMGRKLVISSPLPPRQTRHIASREAPRSVEVWRSYLNGATPCAFPHLAIQKQGRLESRGIGLDISRHQLSQFCAYNQLDLSTVIQLAWAFVLRTYVGEDRVIFGYSYAGRDALVVPGMKRYVGSLATFVPCLVDFSPMSSVLDLLWQLERMAKDSRETEAPTLAEIEHSLGIQGQSLFNTCVTCQDVDDTILSDSDSDSGVWEPVLLANTIDGNCDVSLCVTLREDRIQADVSYSCLSPAQLHNVMNTFQRALQVIINNPAQLCSQVDLFTEHDFQQIMNPDWEEEQTDTKISACL--------------------------------------------------------------------------------------------------------------------------------------------------------------------------------------------------------------------------------------------------------------------------------------------------------------------------------------------------------------------------------------------------------------------------------------------------------------------------------------------------------------------------------------------------------------------------------------------------------------------------------------------------------------------------------------------------------------------------------------------------------------------------------------------------------------------------------------------------------------------------------------------------------------------------------------------------------------------------------------------------------------------------------------------------------------------------------------------------------------HQLILKQCEVRPN-F-PAI-YA----WDGE---------LSYQ----------------QVRASVTALATYLVNIG-VHPGVLVPIVLEKSRWSPVIMLAVMQAG-GCCVCLD--AQDMVMVEAMINQL----APELVVV-----TEGS---YKHL---DLSNTPFVLVNET---------------------------------------------------------------------------------------------------------------------------------------------------------------------------------------------------------------------------------------------------------------------------------------------------------------------------------------------------------------------------------------------------------------------------------------------------------------------------------------------------------------------------------------------------------------------------------------------------------------------------------------------------------------------------------------------------------------------------------------------------------------------------------------------------------------------------------------------------------------------------------------------------------------------------------------------------------------------------------------------------------------------------------------------------------------------------------------------------------------------------------------------------------------------------------------------------------------------------------------------------------------------------------------------------------------------------------------------------------------------------------------------------------------------------------------------------------------------------------------------------------------------------------------------------------------------------------------------------------------------------FLSSLPP---------QVSVKLKDSLP-------------QQAACAFLAPG-IEKPKGCFFTHESLCS-ILSV-QGQALK-I--HNGSRVLQLSAYTV-DIALVEILGTLLHGGCVCIPSPL-ERV--NDLEGTIAR--MDITWTYMTTVLSRKIN--PA-----N--V-TNL--QTICFRTRTLDEDAFKPWL----G---NRDILLAYGAPDVCPL--------------------------------------------------------------------------------------------------------------------------------------------------------------------------------------------------------------------------------------------------------------------------------------------------------------------------------------------------------------------------------------------------------------------------------------------------------------------------------------------------------------------------------------------------------------------------------------------------------------------------------------------------------------------------------------------------------------------------------------------------------------------------------------------------------------------------AISVF---------NVAES--SDTNIIA--------------------------------------------------------------------------------------PPLL------------------------------------------------------------------------------------------------------------------------------------------------------------------------------GR-FLILNPEDPKKLMPLGAV--GELAIDSPIVTPHKYVHGNPLM--DPAA--FQQIR----------------------GERKWRYLRTGHRVR-YL-DR--G--HIRFLASMR--D-EVLVNGSPALIAV--LEQQIRQCLGGDV--------DVAVEPITT----SNNVN-SLAAFL---------------------------------------------------------------------------------------------------------------------------------------------------------------------------------------------------------------------------------------------------------------------------------------------------------------------------------------------------------------------------------------------------EFGDSEFVGPSELDKLTM-----------------------------------------------------------------------------------------------------------------------------------------------------------------------------------------------------------------------------------------------------------------------------------------------------------------------------------------------------------------------------------------------------------------------------------------------------------------------------------------------------------------------------------------------------------------------------------------------------------------------------------------------------------------------------------------------------------------------------------------------------------------------------------------------------------------------------------------------------------------------------------------------------------------------------------------------------------------------------Q-MRS-------------------K----LAAVKWLAETSLAQASKLSHSTCVPKL--F--IPIRRFPLSTSLKINRRKLQKMASPFSYTDLLELANVPFSSQPHFTGIQSKPLPLTQTEESMRLIWAAVLHAMVGDIKTTDSFLDAGGDKLLAMKLVLSCRQNGFDVQISKLLSGATLTEMCQSLEIKEHHLIKAPKPKTSPKPSVAARKLPEGTDHGFVKLVVAPQLDIPWNDVIDVAEASSHQLHCLEPSLYGPRSDIRCLVVNFNGSIRAQRVEEACEALTRLHPSLRTAFAVHDCNLFQVAIDSFHADFERKSVSASSVDKEMQQVLKRMQKEVLQL--------------------------------------------------------------------------------------------------------------------------------------------------------------------------------------------------------------------------------------------------------------------------------------------------------------------------------------------------------------------------------------------------------------------------------------------------------------------------------------------------------------------------------------------------------------------------------------------------------------------------------------------------------------------------------------------------------------------------------------------------------------------------------------------------------------------------------------------------------------------------------------------------------------------------------------------------------------------------------------------------------------------------------------------------------------------------------------------------------------------------------------------------------------------------------------------------------------------------------------------------------------------------------------------------------------------------------------------------------------------------------------------------------------------------------------------------------------------------------------------------------------------------------------------------------------------------------------------------------------------------------------------------------------------------------------------------------------------------------------------------------------------------------------------------------------------------------------------------------------------------------------------------------------------------------------------------------------------------------------------------------------------------------------------------------------------------------------------------------------------------------------------------------------------------------------------------------------------------------------------------------------------------------------------------------------------------------------------------------------------------------------------------------------------------------------------------------------------------------------------------------------------------------------------------------------------------------------------------------------------------------------------------------------------------------------------------------------------------------------------------------------------------------------------------------------------------------------------------------------------------------------------------------------------------------------------------------------------------------------------------------------------------------------------------------------------------------------------------------------------------------------------------------------------------------------------------------------------------------------------------------------------------------------------------------------------------------------------------------------------------------------------------------------------------------------------------------------------------------------------------------------------------------------------------------------------------------------------------------------------------------------------------------------------------------------------------------------------------------------------------------------------------------------------------------------------------------------------------------------------------------------------------------------------------------------------------------------------------------------------------------------------------------------------------------------------------------------------------------------------------------------------------------------------------------------------------------------------------------------------------------------------------------------------------------------------------------------------------------------REPATKFAFLDAGQHGGKLIIRFSYAQVSESAVPRLVQDFVKLYEHPTMERRRTSFFDYTRALRGARYDDSRVYWRQRLEKAKVTQVVPRSKPLPPVSEVKSFQEQVKISSLTDFNITFDSVLKAAWAMVMATLSGSPDVVFGEIVEGRRLKLETSVDVSSIAGPMENIVPIRVRFPIVNSSPLQVLQLIQRDSAASLPYEAMGAQKIAQECTDWASWSRFSTVVRHRTQVPVDGTTTLNIDNTTFTYNLLQPQVRDVPDLFASSTMMSPDKVSLSIEYS-----PDRVPEHFAQAAMRLLVASVETLACYDTISQPILQPSSDYESLPPRVLLEKPEPDVTQPSYTHWLSAEQRSTLQQFLISSWNELLHPHLATQGISETDLLHSRFYDISGSLLPAYLFAQRLNHDLRKVEIEGIHTVHMTAVEVITTPTISGQMDLITRKMHQAGVLCKPGRKKPVVSFHAGFTPTKTSSYNWALLNKGKGRFRRLRHGGSHGSMKDFSTKAGDWVKSRVNLSK--ERSPILPEGVIHEPSSWEALNSDAVGIKDGGGGGGMLSVPEEAVEIGSSSVVDQRHQTGGEVSPLSGGSPRTSWKEDSRNAS--------------------------------------------------------------------------------------------------------------------------------------------------------------------------------------------------------------------------------------------------------------------------------------------------------------------------------------------------------------------------------------------------------------------------------------------------------------------------------------------------------------------------------------------------------------------------------------------------------------------------------------------------------------------------------------------------------------------------------------------------------------------------------------------------------------------------------------------------------------------------------------------------------------------------------------------------------------------------------------------------------------------------------------------------------------------------------------------------------------------------------------------------------------------------------------------------------------------------------------------------------------------------------------------------------------------------------------------------------------------------------------------------------------------------------------------------------------------------------------------------------------------------------------------------------------------------------------------------------------------------------------------------------------------------------------------------------------------------------------------------------------------------------------------------------------------------------------------------------------------------------------------------------------------------------------------------------------------------------------------------------------------------------------------------------------------------------------------------------------------------------------------------------------------------------------------------------------------------------------------------------------------------------------------------------------------------------------------------------------------------------------------------------------------------------------------------------------------------------
>MR_nrps14
--------------------------------------------------------------------------------------------------------------------------------------------------------------------------------------------------------------------------------------------------------------------------------------------------------------------------------------------------------------------------------------------------------------------------------------------------------------------------------------------------------------------------------------------------------------------------------------------------------------------------------------------------------------------------------------------------------------------------------------------------------------------------------------------------------------------------------------------------------------------------------------------------------------------------------------------------------------------------------------------------------------------------------------------------------------------------------------------------------------------------------------------------------------------------------------------------------------------------------------------------------------------------------------------------------------------------------------------------------------------------------------------------------------------------------------------------------------------------------------------------------------------------------------------------------------------------------------------------------------------------------------------------------------------------------------------------------------------------------------------------------------------------------------------------------------------------------------------------------------------------------------------------------------------------------------------------------------------------------------------------------------------------------------------------------------------------------------------------------------------------------------------------------------------------------------------------------------------------------------------------------------------------------------------------------------------------------------------------------------------------------------------------------------------------------------------MAMDGCRHAHRRHGRASPMDEAMLVQPLLTQTRHRPRSAVITAATTINSTSAQDIANSNVSPLSRRQSLVSDLFDDLSTAHRELEGYLNRTSCRLADAVGETRRRTSLVQNKDDSRFHLDFDLDLDLDSQYANNDDGHSFTTPVSPVSLVSPVSPVSPLGSSYYSASKLSSPQSQVSSYDEDMFAAIDVNAAAAVMATELKATRITPGVPNKPPSSSSSRSSPSPLSQLQSQSQSPPACPSPVAGSSNTNTTTTTTTAAAAAASSRPTPNNSNNGGAQQQQQQQQQQHQLENLLLSTTRVGKVCLVRPRAGPFEGQYVALITTTAVHAPNNELIALIPEAEHETAQRQIHTLKTAVAEWGSDSRRPDVWILLQSMAVNGDGEPDARKLQTWVQNIGEEAEERIMATQFMNHRRGAQQHRRQGIEPPVSQPPQLPQRHPNHHHRHQPYPMRPDSFVRPHLETGYGNNGPIQQPQPDSPTQDPG---QEVYFPLAVMQQLFFRSSVKRSVEASVITGPKYRFSQSILLNVKGDVALADIEAAVSVLVSRHSMLRARFRLTSQGWAQVIAPESNRAYRFEHRYINDDDDLLSVIDQAQQSLNVFKGPVFTVKHIRNTENKQLLYLAAHHLVVDLVSWKILLHDLDELLREGTLVSEPSIPFTYWTDYQSYENSQRLIEPNLPFEIVPADLRYWGLEGHSNLYGDTTHLNFALPRDAASALRKTCNNVFRTESADVFIAALLYSFHQTFSDRSIPTVWKQEHGRDARNNDFNVVETVGWFTALCPISVPVHPGSDLIHLIKLLKDSRKALSENGTPYFQSKFAADDTAATSLPVEVMFNCVDTLSQLQRENGILEPVAAPDREVRSLASDVGPAVGRIALFELSVGLDDYGARVEFSFNVNSRHQDRITQWMHNFESSILSAISRLGAMQPELTLSDVPLLETSYEALSKLMSKQLVDVGINGVDNIETICPVDLVQQEILVAQSIDPNCFHVSRTYELATVDGSEVCRDTLCTAWQTLVACHSVLRSIFIDSASEKGLFDQMVLKKTSPDMLFMDSNDPMETLSSLPPMRPSKSMPRHRLSVSRSDKTAYLRIDCSQALCDLNAIHNLVVQLRELYMGRKLVVSTPLPPRQTRNIASREAPRSVEVWRSYLNGATPCAFPHLAIQKQGRLESRGIGLDISRHQLSQFCAYNQLELSTVIQLAWAFVLRTYVGEDRVILGYSHAGRDTLVMPSMKRHVGSLATFVPCLVDFLPMSSVLDLLWQLERMAKDARETDAPTLAEIEHSLGIQGQSLFNTCVTCQDVDDTILSDSDSDSGVWEPVLLANTIDGNCDVSLCVTLREDRIQADVSYSCLSPAQLHNVMNTFQRALQVIINDPAQLCSQVDLFTEHDFQQIMNPDWEEEQTDTKISACL--------------------------------------------------------------------------------------------------------------------------------------------------------------------------------------------------------------------------------------------------------------------------------------------------------------------------------------------------------------------------------------------------------------------------------------------------------------------------------------------------------------------------------------------------------------------------------------------------------------------------------------------------------------------------------------------------------------------------------------------------------------------------------------------------------------------------------------------------------------------------------------------------------------------------------------------------------------------------------------------------------------------------------------------------------------------------------------------------------------HQLILKQCEVRPN-F-PAI-YA----WDGE---------LSYQ----------------QVRASVTALATYLVNIG-VHPGVLVPIVLEKSRWSPVIMLAVMQAG-GCCVCLD--AQDMVMVEAMISQL----APELVVV--TEGAYKH---LDLS---N-TPF--VLVNET----FL---------------------------------------------------------------------------------------------------------------------------------------------------------------------------------------------------------------------------------------------------------------------------------------------------------------------------------------------------------------------------------------------------------------------------------------------------------------------------------------------------------------------------------------------------------------------------------------------------------------------------------------------------------------------------------------------------------------------------------------------------------------------------------------------------------------------------------------------------------------------------------------------------------------------------------------------------------------------------------------------------------------------------------------------------------------------------------------------------------------------------------------------------------------------------------------------------------------------------------------------------------------------------------------------------------------------------------------------------------------------------------------------------------------------------------------------------------------------------------------------------------------------------------------------------------------------------------------------------------------------SSLPPQV---------SVK--LKDSLP--------Q----QAACAF-LAPG-VEKPKGCFFTHESLCS-ILSV-QGQALK-I--HNGSRVLQLSAYTV-DIALVEILGTLLHGGCVCIPSPL-ERV--NDLEGTIAR--MDITWTYMTTVLSRKIN--PA-----N--V-TNL--QTICFRTRTLDEDAFKPWL----G---SRDILLAYGAPDVCPL--------------------------------------------------------------------------------------------------------------------------------------------------------------------------------------------------------------------------------------------------------------------------------------------------------------------------------------------------------------------------------------------------------------------------------------------------------------------------------------------------------------------------------------------------------------------------------------------------------------------------------------------------------------------------------------------------------------------------------------------------------------------------------------------------------------------------AISVFN---------IAES--SDTNIIA--------------------------------------------------------------------------------------PPLL------------------------------------------------------------------------------------------------------------------------------------------------------------------------------GR-FLILNPEDPKKLMPLGAV--GELAIDSPIVTPHKYVHGNPLM--DPAA--FQKVR----------------------GERKWRYLRTGHRVR-YL-DR--G--HIRFLASMR--D-EVLVNGSPALIAV--LEQQIRQ-CL-GG--------DVDVAVEPI--TTSNHVN-SLAAFL------------------------------------------------------------------------------------------------------------------------------------------------------------------------------------------------------------------------------------------------------------------------------------------------------------------------------------------------------------------------------------------------EFGDSE---FVGPSELDKLTM-----------------------------------------------------------------------------------------------------------------------------------------------------------------------------------------------------------------------------------------------------------------------------------------------------------------------------------------------------------------------------------------------------------------------------------------------------------------------------------------------------------------------------------------------------------------------------------------------------------------------------------------------------------------------------------------------------------------------------------------------------------------------------------------------------------------------------------------------------------------------------------------------------------------------------------------------------------------------------Q-MRS-------------------K----LAAVKWLAETSLAQASKLSHSTCVPKL--F--IPIRRFPLSTSLKINRRKLQKMASPFSYTDLLELANVAFSSQPHFTGIQSKPLPLTQTEESMRLIWAAVLHAMVADIKTTDSFLDAGGDKLLAMKLVLSCRQNGFDVQISKLLGGATLTEMCQSLEIKEHHLLKTPKPKISPKPSVAARKLPEGTDHGFVKLVVAPQLDIPWNDVIDVAEASSHQLQCLEPSLYGPRSDIRCLVINFNGSIRAQRVEEACEALTRLHPSLRTAFAVHDCNLFQVAIDSFHADFERKSLSASSVDKEMQQVLKRMQKEVLQL--------------------------------------------------------------------------------------------------------------------------------------------------------------------------------------------------------------------------------------------------------------------------------------------------------------------------------------------------------------------------------------------------------------------------------------------------------------------------------------------------------------------------------------------------------------------------------------------------------------------------------------------------------------------------------------------------------------------------------------------------------------------------------------------------------------------------------------------------------------------------------------------------------------------------------------------------------------------------------------------------------------------------------------------------------------------------------------------------------------------------------------------------------------------------------------------------------------------------------------------------------------------------------------------------------------------------------------------------------------------------------------------------------------------------------------------------------------------------------------------------------------------------------------------------------------------------------------------------------------------------------------------------------------------------------------------------------------------------------------------------------------------------------------------------------------------------------------------------------------------------------------------------------------------------------------------------------------------------------------------------------------------------------------------------------------------------------------------------------------------------------------------------------------------------------------------------------------------------------------------------------------------------------------------------------------------------------------------------------------------------------------------------------------------------------------------------------------------------------------------------------------------------------------------------------------------------------------------------------------------------------------------------------------------------------------------------------------------------------------------------------------------------------------------------------------------------------------------------------------------------------------------------------------------------------------------------------------------------------------------------------------------------------------------------------------------------------------------------------------------------------------------------------------------------------------------------------------------------------------------------------------------------------------------------------------------------------------------------------------------------------------------------------------------------------------------------------------------------------------------------------------------------------------------------------------------------------------------------------------------------------------------------------------------------------------------------------------------------------------------------------------------------------------------------------------------------------------------------------------------------------------------------------------------------------------------------------------------------------------------------------------------------------------------------------------------------------------------------------------------------------------------------------------------------------------------------------------------------------------------------------------------------------------------------------------------------------------------------------------REPATKFAFLDAGQHGGKLIIRFSYAQVSESAVPRLVQDFVKLYEDPKMEHRRTSFFDYTRALRGARYDDSRVYWRQRLEKAKVTQVVPRSKPLPPVSEVKSFQEQVKISSLTDFNITFDSVLKAAWAMAMATLSGISDVVFGEIVEGRRLKLETSVDVSSIAGPMENIVPIRVRFPIVNSSPLQVLQLIQRDSAASLPYEAMGAQKIAQECTDWASWSRFSTVVRHRTQVPVDGTTTLNIDNTTFTYKLLQPQVRDVPDLFASSTMMSPDKVSLSIEFS-----PDRVPDSFAKAAMRLLVASVETLACYDTISQPILQPSSDYESIPPRVLLEKPEPDVTQPSYTHWLSAEQRSTLQQFLISSWNELLHPHLATQGISEADLLHSRFYDISGSLLPAYLFAQRLNHDLRKVEIEGIHTVHMTAVEVISTPTISGQMDLITRKMHHAGVLSKPGRKKPVVSFHAGFVSTKPSSSNWALLNKGKGRFRRLRHGGSHGSMKDFSTKAGDWVKSRVNLSK--ERSPILPEGVIHEPSSWEALNSDAIGIKDGGGGGGGMLSVPEEAVEIGSSSVVDPRHQTGGEVSPLSGESPRTSWKEESKNASGSISP--------------------------------------------------------------------------------------------------------------------------------------------------------------------------------------------------------------------------------------------------------------------------------------------------------------------------------------------------------------------------------------------------------------------------------------------------------------------------------------------------------------------------------------------------------------------------------------------------------------------------------------------------------------------------------------------------------------------------------------------------------------------------------------------------------------------------------------------------------------------------------------------------------------------------------------------------------------------------------------------------------------------------------------------------------------------------------------------------------------------------------------------------------------------------------------------------------------------------------------------------------------------------------------------------------------------------------------------------------------------------------------------------------------------------------------------------------------------------------------------------------------------------------------------------------------------------------------------------------------------------------------------------------------------------------------------------------------------------------------------------------------------------------------------------------------------------------------------------------------------------------------------------------------------------------------------------------------------------------------------------------------------------------------------------------------------------------------------------------------------------------------------------------------------------------------------------------------------------------------------------------------------------------------------------------------------------------------------------------------------------------------------------------------------------------------------------------------------------
>MR_nrps3
-----------------------------------------------------------------------------------------------------------------------------------------------------------------------------------------------------------------------------------------------------------------------------------------------------------------------------------------------------------------------------------------------------------------------------------------------------------------------------------------------------------------------------------------------------------------------------------------------------------------------------------------------------------------------------------------------------------------------------------------------------------------------------------------------------------------------------------------------------------------------------------------------------------------------------------------------------------------------------------------------------------------------------------------------------------------------------------------------------------------------------------------------------------------------------------------------------------------------------------------------------------------------------------------------------------------------------------------------------------------------------------------------------------------------------------------------------------------------------------------------------------------------------------------------------------------------------------------------------------------------------------------------------------------------------------------------------------------------------------------------------------------------------------------------------------------------------------------------------------------------------------------------------------------------------------------------------------------------------------------------------------------------------------------------------------------------------------------------------------------------------MAVDTLNEPTEQEKAALNIISETLHRSVNIGSALTSVGLDSLSAIRLVSAFRQKGYEISVTSLLKCRTVADLCISLQKAPETSSQRNETHAPLLDSRSISEQHPLLAGLSQLVENCMECTPLQRAMLAQTEHNPELYCNEMLFEASFNVTPQALFKAFEAVIISNQILRTGFLHREGQYVSVLFSEPLDGQITMQTKCCEGSNVRSPVDILRPFLVQIIDNGEEMSPNILIHAHHAIYDGWSMDMIIADVSCIVKGGVPASRPQFKQVLDFQNQVTIEAEDDSRAFWTSNLLGWNKISFPKLVGQAPSDEILSEEAFLRISPDIVQSMSLSYGISSQVIFQAALAMTWQGVVGNSDILLGSVVSGRTIPVPGIERIIGPCIAAMPLRIDTSNMNANIDALKAIQAQNRAIMEHCSVPLAEICKLARLAPSESIYDVLFVYQQSLYEWELQNSVMKQIRHIDRLDTKLLVEVEPRKDGYALQMTYHSSVLSGDFVQLLVEQMKEHCEKILAKPTGPLMLSKHLEGLEMSIFREQTRVDNEPADVAALFNASLMRNPLAEAMRFVARTAEGELKESTLSYSQLSTASNQIAHYIRGSGAEVGDVIAIMMNKSTTLYTSILGIINAGCAYLPILPTTPMERVREILRQSNTKYCLVEDEVACCAHEFPNSTTVLNMSTASFHTMPSNPPFVQPDPDRLAYVIFTSGTTGVPKGVAVSQRNLASNITYLDTIYPKSAQPHLLQACSHAFDVSVFEIFYAWYAGMCLCAAPNDVIFGDLEYWIRELQITHLSLTPTVASLIDPKNVPQVEFLVTAGEPMTTSVLEKWGSLLFQGYGPSETTNICSVKRMSRGDNIEHLGWVFPNTSVVVMVPDGLDAVPLGWVGEFCFGGSQVANGYLNDTTLTAQKFIDHPSFGRLYRSGDLGRMLPDGSLVIMGRLDDQLKLRGQRIEAQEINSILTSTELVTTAVTILVQSKSGRSNQLATFYKPSSAVSSSNPLDVTKSSNQMLFATLKTKLPAYMVPSYLVPVPYPIAQVVLRNWDLPWREFEVTVPSLEGASREHLNSLPNPLDSLVPPCSLAMENLWREVEALAQGCPFFARRSGVFLARAIPRVSIINRLCKASWAAVLACVFDDPDVAFGNVVSGRTIGVDGVHKLVAPCFNTVPVRLDTSRSAQNIDLVKAFQELNSKLLPYQFSPLKLVQKVVGGRRRHLFDTLFLLQQPLKEMDKNVWTLQEDVGNMDVPIVCEVIPCPNLNSIVVNLHYDMDMITPDLASVVTDMFKFMIRSVVSLPFGPVPSRSTIPSHFSQGLFDLVLKRERSDEDSIETTSSQWSSLEMKIRKVVSNISGVSEAAIRRETTIFQVGLDSINAVQVASALRSQNLPVSSSDVIECSSCSKLASRINQKSEELKHENVWIDFSAFRNQVKPYALEKLRPTTEIEAILPCTAVQNAMLMAFMHSDEANYLNSLSFKIKETVDLNSLFVAWQLLHGQHPMLRTGLTHPITLFDGLPFVLEDWKAELALVNTGSQMLMHIVIHHALYDAQSLDGLFQADVLSRAKSELSEGKKFWEEQAPVGRLTVNEHISSMSVGELQEATQAVGERSVTFGVVLAGRTSDETADSPFPCLVTLPIVAEAEDSNMGLLQNMMAYNSNLYKHQFNPLAEVKKWLDQWKLMEDLPSVEYSVSLEVEPLEDEQLHLRLTTRSDIVPHEQAELMLKQFDAILFSITPPRIPVIDAPVEFV----------------------------------------------------------------------------------------------------------------------------------------------------------------------------------------------------------------------------------------------------------------------------------------------------------------------------------------------------------------------------------------------------------------------------------------------------------------------------------------------------------------------------------------------------------------------------------------------------------------------------------------------------------------------------------------------------------------------------------------------------------------------------------------------------------------------------------------------------------------------------------------------------------------------------------------------------------------------------------------------------------------------------------------------------------------------------------------HQFVERNAELQPN-F-PAL--EFVSDFNGT---PSSKMTWTYK----------------ELDDLGNQVAHLLSKV--VRVGNIVAVHFPKCPEAYFSILGILKAG-CSFVALD-PNAPKARKEFILEDS----KAACLLI-----TNNS---DLLF---S-VKIPAITIDEE---------------------------------------------------------------------------------------------------------------------------------------------------------------------------------------------------------------------------------------------------------------------------------------------------------------------------------------------------------------------------------------------------------------------------------------------------------------------------------------------------------------------------------------------------------------------------------------------------------------------------------------------------------------------------------------------------------------------------------------------------------------------------------------------------------------------------------------------------------------------------------------------------------------------------------------------------------------------------------------------------------------------------------------------------------------------------------------------------------------------------------------------------------------------------------------------------------------------------------------------------------------------------------------------------------------------------------------------------------------------------------------------------------------------------------------------------------------------------------------------------------------------------------------------------------------------------------------------------------------------------NLRSHPS---------DPIMHGEAFTP--------Q----NTCYCL-YTSAMMA---------------FQHL-FQGHWQ-----KDSRWLQFAALHF-DVSVLEQYWS----------------------------------------CLARLIH--PD-----Q--L-PSLCKGVFITGGEQLNQEILDSWG----P---KAVIYNAYGPTEAT-I--------------------------------------------------------------------------------------------------------------------------------------------------------------------------------------------------------------------------------------------------------------------------------------------------------------------------------------------------------------------------------------------------------------------------------------------------------------------------------------------------------------------------------------------------------------------------------------------------------------------------------------------------------------------------------------------------------------------------------------------------------------------------------------------------------------------------GVTMY----------------QRVPING--------------------------------------------------------------------------------------RP-------------------------------------------------------------------------------------------------------------------------------------------------------------------------------------------------------RELCVSGKLVG-KGYL-HRPEL--TDER--FPKLS-------------------EF-NE---RIYRTGDLVR-IL-HD--G--CFDFLGRAD--D-QVKLRGQRLEIGE--INHVIRN-NTLGV--------KDATTLVMR----HGNKD-VLVAFL------------------------------------------------------------------------------------------------------------------------------------------------------------------------------------------------------------------------------------------------------------------------------------------------------------------------------------------------------------------------------------------------AGEGEKASDICIVSDEDALGA-----------------------------------------------------------------------------------------------------------------------------------------------------------------------------------------------------------------------------------------------------------------------------------------------------------------------------------------------------------------------------------------------------------------------------------------------------------------------------------------------------------------------------------------------------------------------------------------------------------------------------------------------------------------------------------------------------------------------------------------------------------------------------------------------------------------------------------------------------------------------------------------------------------------------------------------------------------------------------K-ARA----------------SCLD---SLPGY------------------MIPTY--F--IRLSRIPLSPNNKVEAKELKMLFHSLLPDELVKLTGRDTTSSSSEIDAAVMKRLIETIFDIGVDSISALQLSTALKRGGFPKSTPAMILRSPIVSDLARSLYRKLTSTKERDETKEIKQVLRAYQQRYRALVCRELRVKSADIEYIAPCSPLQEGMISAAVAEEGSHMYFNSFDFHVKDDVPMDMTIDGYLQVALHGIDNLWRDLVASDDGHVDDILEQARLSWTKDNTLHILSPLQLIQVKGPGKQALRLYIFHGLYDGNSFNLMNEYASFVDVLTHEHWQRCEMPKISPLASNNAEIVSLSRRLTIKRLDELRRQQNTHVSKPFTTGIIVAGRSLD-----------------------------------------------------------------------------------------------------------------------------------------------------------------------------------------------------------------------------------------------------------------------------------------------------------------------------------------------------------------------------------------------------------------------------------------------------------------------------------------------------------------------------------------------------------------------------------------------------------------------------------------------------------------------------------------------------------------------------------------------------------------------------------------------------------------------------------------------------------------------------------------------------------------------------------------------------------------------------------------------------------------------------------------------------------------------------------------------------------------------------------------------------------------------------------------------------------------------------------------------------------------------------------------------------------------------------------------------------------------------------------------------------------------------------------------------------------------------------------------------------------------------------------------------------------------------------------------------------------------------------------------------------------------------------------------------------------------------------------------------------------------------------------------------------------------------------------------------------------------------------------------------------------------------------------------------------------------------------------------------------------------------------------------------------------------------------------------------------------------------------------------------------------------------------------------------------------------------------------------------------------------------------------------------------------------------------------------------------------------------------------------------------------------------------------------------------------------------------------------------------------------------------------------------------------------------------------------------------------------------------------------------------------------------------------------------------------------------------------------------------------------------------------------------------------------------------------------------------------------------------------------------------------------------------------------------------------------------------------------------------------------------------------------------------------------------------------------------------------------------------------------------------------------------------------------------------------------------------------------------------------------------------------------------------------------------------------------------------------------------------------------------------------------------------------------------------------------------------------------------------------------------------------------------------------------------------------------------------------------------------------------------------------------------------------------------------------------------------------------------------------------------------------------------------------------------------------------------------------------------------------------------------------------------------------------------------------------------------------------------------------------------------------------------------------------------------------------------------------------------------------------------------------------------------------------------------------------------------------------------------------------------------------------------------KWCSDGQSLFNNLFAFQLEKPEPNPDAVPWTIIDNKATSLDYPLAFEATRMKDGHLSLYLVAHPDIAEEDTLEQMLDHFEQVVLTVEPSTVIAPPPHSNLSFPKNIKPEPFSPKTFVPEKLHWTPVGLALRDEFCTFANIPTEDTSPGTSILDLGIDSIDAIKISARLAKRHIKLSASQIMRHQTISAIAATASNLNQDALLKSSIDTGKAEIQSRLHSYIQGQGVDPNNVELVLPSTALQESMISAMIQSDFQLYFNHDIMELDKTVSLSKLRDAWLEV-----IKSSPILRTAFFEVDDNNLDMAYCQVVYKQATAPVALHKLAGASSLQGLIKTATETAIRGETRNNLLQVSLVSTDSQNYMVLSVAHALYDGWSLALLYNDLAKAYRSELEPRRYSEVLVSQPILYEYSDVNGFWGTYLADASPTVFRSGRPSAPLNPSNIIRNEHLSSKSLTEINIFCKKASISLQSLCMACWTAVAAHFTRSLDTVFGIVLSGRDFEGADELVFPCMNTVAV--RSVIHANVSSFLRYMEANLADIRDHQGFPLRKAQAAARLGGKELFNSLFILQKTPNIDASDSMWRSIGGESAVEYPVCVEAEPIQDRLCWRIACKSDIFSQLDSEDVLVKLDQILNFFLDFPESEILSFTDGLVSICALPQIAIEEQPANSHTTSTADDDMDDAYSWNHTALLIRQILSDVSSLPIESILPTSTLYHLGLDSISAIKVSMMLRKVQIDLKPRELIGADSIKAIVRLAELDHKPQKEEYFNAAQLKLPASVSQESLLNLHNILEQDVEAVLPATPLQIYMLSAWQNSNASVFFPEFCYEIIGDYTYEQLVEAWDQVWRRIPILRVRFMSTGDIEMPWIQVILKPSSNSSGHMSEPLWRFSVLKVEDGGSWLLRLSIHHSLYDGFSLPKLVQLYYEAIQNTAESAITLNVDLISWQNYTIRPTLKASIDSRNKFWSEYLVGCSTSPGSPIPYASERVSYIRRHAFLKTKELQQVASSHGISLQSLFLAAYAKTLCVNVGAQDNTQSVIFGIYLANRDTETDNLDETYPTMNIVPLRVQIAPGDNLIKAAAAILKDLQLIQSNGRATVGLWEIYKWTGIQIQNFVNFLSLLDDDANSGKPGLVRRRTEDKLSTKGLDLLKQPWLQNNAVRKAYPSTNVTLKASLDIEASVHEDSLDIGVFGSTDSLSHDDSSRIVDNIIQHLSSVKLA-------------------------------------------------------------------------------------------------------------------------------------------------------------------------------------------------------------------------------------------------------------------------------------------------------------------------------------------------------------------------------------------------------------------------------------------------------------------------------------------------------------------------------------------------------------------------------------------------------------------------------------------------------------------------------------------------------------------------------------------------------------------------------------------------------------------------------------------------------------------------------------------------------------------------------------------------------------------------------------------------------------------------------------------------------------------------------------------------------------------------------------------------------------------------------------------------------------------------------------------------------------------------------------------------------------------------------------------------------------------------------------------------------------------------------------------------------------------------------------------------------------------------------------------------------------------------------------------------------------------------------------------------------------------------------------------------------------------------------------------------------------------------------------------------------------------------------------------
>Ab_nrps7
--------------------------------------------------------------------------------------------------------------------------------------------------------------------------------------------------------------------------------------------------------------------------------------------------------------------------------------------------------------------------------------------------------------------------------------------------------------------------------------------------------------------------------------------------------------------------------------------------------------------------------------------------------------------------------------------------------------------------------------------------------------------------------------------------------------------------------------------------------------------------------------------------------------------------------------------------------------------------------------------------------------------------------------------------------------------------------------------------------------------------------------------------------------------------------------------------------------------------------------------------------------------------------------------------------------------------------------------------------------------------------------------------------------------------------------------------------------------------------------------------------------------------------------------------------------------------------------MDHATLSVCNPNPERVPGPSLLHDLVASPSGAAAIDHLAGDCQHTYSYEHLHAASDSLSQLIRSPHSVPQTEKDIIVPVLMPQCPLLYISLLAVLKAGGAFCPISIDSPHERVGFILGDVSAKIVLVTQDLAERIPSDSNVTVIIVDKLGSLPKPADIPRRWINPESLAYVMYTSGSTGTPKGVGLSHAAAAQALLAHDRHIPVFTRFLQFAAPTFDVSVFEIFFPLFRGSTLICVKRENMLDDLPAVMRRMRVDACELTPTVASSLLRKRDNAPMLQLLLTIGEMLKLPVIQEFGGDENRQSMLWAMYGPTEATIHCTLQASLSSNSSPSFIGRPLDTVSCFVIKPAGSPEESFLFHLLPVGEAGELAVGGHQLASGYINRPELTALAFIETSFGRVYRTGDRAVMTAEGTLECLGRLSDGQVKLRGQRIELGEIENAALRSPGCHGASAALLDSNLILFCAVDEDVHEKAIRSNCESWLPKFMIPSDIVLMAEFPRLSSGKIDAKRLRSEYCSRKEAERHSSENSDETKPGDEEMEILRIIAENLGRKVNPRSGLASAGLDSLMAIKVAAGLRARGFHIGAAKLLKLVTVEDLIKNLQTESLTSGHGATNDVPSIPNEEKLLRGFGGSVERILTCTPLQSAMLAETTRNPEVYCNEMYLRVAPSVELKILYDAFWQVIQSNEALRMGFMQWEGQFVSVVFACPRNAQISIGAAENSYQFTLTNEDEFLMPFRIQITQGADNGSTRVAIYAHHAMYDGWSTDMLLTDVTRLVQGVCPPPRAQYSKVVEFYNSTTESSKDAPRAYWGEALLGWNRVPFPKLLGRPGADEIHVERLLVNISPAAVREMAQREEVSLQVLFQAALAIAWSGVIGETDILLGSVDSGRTIPVEGIDCVFGPCIASLPLRVDMRNMSSMIEVLRSIHTSNRSIMEHCCLPLSEIGKIAGLKPGDSLYDVLFVYQQSLWGADDTDGSIAQVAHVDRLETNLLVEFEPHTERFEVQITYHAKYVDLGFVQQFAGQIRELCFSILRDPRQPLTAVQACRNVALSLSAGPPNPDDEPNDVVSMFDASAQQHPEAEAVRFVSVSKSSTVHMTTMSYSSLCKAANHTAHFIRNTGAKVGDVVALMMKKSMQLYVSILGIMKAGCAYLPILPDTPVNRTIEILKQSNTAYCLVDDAVVGLEHFPEEVTVVNINSMPLEETAVPPPRVTTDPHRLSYVIFTSGTTGVPKGVAVSQRNLASNIAYLGALYPRETSQPRLLQACSHAFDVSVFEIFYAWHTGMSLCVADNETLFGDIEHTIRMLNVTHLSLTPTVAALIDPKKVPSVEFLVTAGEPLTLSVLQKWGSLLFQGYGPSETTNICSVKRMSHGDNIEHLGWVFPNSSVFVMSPGKLDLLPRGWVGEFCFGGSQVARGYLNDEILTAQKFINHPSFGRLYRSGDVGRMLPDGSLIINGRLDDQLKLRGQRIEAKEIDSILTASSSVTAAMTILVRSGNRQSECLASFYSPSSGIGSSVPLNIPQTLHQKLYAALQVQLPRYMVPAYLIPVPHIPATSSGKVDKKHLEKWFNSFPQDYLEGASGISIEGFANVDDWSDMELMIARVVAQMCQVPSGSIGKWTPFANLGIDSISAIGLSKLISSQIGYQVSISTILRNPTVALLGRCLEAQDTMKADDASQEVQRVMEMLQKEMKSQLFEADADVETVLPCIPLQEAMLSQDHQGYYNKTLLRLKICPEAMRSHWEEVTQRHSILRTCFATTASVEYPMAQIVLRNGHLPWRTIEVGTFPLEDAIREHLDSLPNPLESLVPPWSLALIRCRGANFLSFICHHALYDGVAMETLWREIECLAHGRLLQPPVSYLPFLQQALALPIDTEVFWRKEFRGFQGCPPLSQSPRSSIGYGRNTVSVDITLSELQTRTRSLGVSLLSICQSSWAAILSVVFEQSDVTFGNVVSGRTLGVDGLERLVAPCFNTLPLRADLSTIQQNMDLMKAFQQLNVRLLPYQFTPLKLIQKVVGARRRNLFNTLLLLQQPLQDMDEDIWTLEQDLGEMDVPMTCEVVPCPSSDSIHMNLHYDTDVITDGLASMISSDFEYMMRSLASSPFEANLTSPILSSVHAQSLRNLARLQESDGDETEQSEADNEEWSELEKKIRNAYAQISGTSQTRILRHTTIFQVGLDSINAIQVASVLRADGLSVSSTDIVECSSSAKLASRIMENTQRPVQPQVHFDFSAFRKGVVDACLGKQLRSTIGVEAILPCTPVQNAMLTAFMDSADGYYLNFLSYEIRQSKGVQVAGDAWKVLQQQHPMLRTSFLPTSRSDSAFAMIRRHKSELECPVTEINGNDGEKFDVIKWQAETRMRVLEEPGVLPWRVVLIPKQDAVSMHIAIHHALYDANSLNQMLLGFRQLMHGAECKFPGIEPALAEILSRTQSEVAETQAFWHELGPNAIVNQFPIMTSLREKDGKLLVGQKTLSMTQGQVQTAARGVGVSVQAVLQAAWARLLASYLGEQSVVFGVVLSGRATDETATAPFPCLVTVPIVAEVTASNTDMMNAMMNYNAALQKHQFAPLNEVQKWLGRPGKPVFDTILAFQNLVSSESAAPELELVSDETSVEYTVSLEVEPTATGELRARISFRSDIVPAEQAELILRQFDAIFGHLLRQPREAECDLHRMHQDLFSVKPAKIPRLKSPVNFV-----------------------------------------------------------------------------------------------------------------------------------------------------------------------------------------------------------------------------------------------------------------------------------------------------------------------------------------------------------------------------------------------------------------------------------------------------------------------------------------------------------------------------------------------------------------------------------------------------------------------------------------HQFVEAWADSHPH-L-PALEFVASLNDTSR-----GPTTWSYK----------------GLDDKGNQVAQLL-SSG-TNVGDLVAVHFPKCPEAYFAILGILKAG-CSFVALD-PNAPDARNSFILQDS----KAVCLLT------DES---SNVF---PDLDIPVITIKDD---------------------------------------------------------------------------------------------------------------------------------------------------------------------------------------------------------------------------------------------------------------------------------------------------------------------------------------------------------------------------------------------------------------------------------------------------------------------------------------------------------------------------------------------------------------------------------------------------------------------------------------------------------------------------------------------------------------------------------------------------------------------------------------------------------------------------------------------------------------------------------------------------------------------------------------------------------------------------------------------------------------------------------------------------------------------------------------------------------------------------------------------------------------------------------------------------------------------------------------------------------------------------------------------------------------------------------------------------------------------------------------------------------------------------------------------------------------------------------------------------------------------------------------------------------------------------------------------------------------------------TLRSYPT---------ERVTLGDGLPP--------D----GTCYCL-YTSGTTGTPKGCEITHKNTVQ-ALMA-FQHLFK-GHWGPDSRWLQFASLHF-DVSVLEQYWSWSVGITVVSAPRE-LIL--DNLVGSVNK--LAITHIDLTPSLARLTH--PD--------ELPNLCKGVFITGGEQLSQDILDVWG----P---KAVIYNAYGPTEAT-I--------------------------------------------------------------------------------------------------------------------------------------------------------------------------------------------------------------------------------------------------------------------------------------------------------------------------------------------------------------------------------------------------------------------------------------------------------------------------------------------------------------------------------------------------------------------------------------------------------------------------------------------------------------------------------------------------------------------------------------------------------------------------------------------------------------------------GVTMY--------QRVPSN--GRPSNIG--------------------------------------------------------------------------------------KQFP------------------------------------------------------------------------------------------------------------------------------------------------------------------------------NVGSYVL-RAGTEMPVLRGGV--GELCVSGRLVG-KGYL-HRPEL--TEER--FPVLA--------------------QFGE---RVYRTGDLVR-IL-HD--G--CFDFLGRAD--D-QVKLRGQRLEIGE--INHVIQTETP-GI--------RDAVTLIMR----QGSKE-VLVAFL---------------------------------------------------------------------------------------------------------------------------------------------------------------------------------------------------------------------------------------------------------------------------------------------------------------------------------------------------------------------------------------------------------TRNDSPQSKVLT----------------------------------------------------------------------------------------------------------------------------------------------------------------------------------------------------------------------------------------------------------------------------------------------------------------------------------------------------------------------------------------------------------------------------------------------------------------------------------------------------------------------------------------------------------------------------------------------------------------------------------------------------------------------------------------------------------------------------------------------------------------------------------------------------------------------------------------------------------------------------------------------------------------------------------------------------------------------LEDGDLAARARA----------------SCHD---KLPGY------------------MVPTY--F--IPLTRIPLSSNNKVEAKHLKSVFSALNQGDLVKFTGRNDILPGNLGNSSTFTTIVKSLAQFCGVPERDISESTSVFDVGVDSISALQLSTLLKDGGFPLATAAAILRNPVVADLVQVISKKRDGSRQAEVGEKEMRQDLTGWKHKHCSFVCNELGVQPADIEYVAPCSPLQEGMISAAVNDERVHPYFNNFDFRPNNGTSIPVVRKAWEAVVSHHSILRSKFIKTVDGYVQVSLNQTQSPWRHLSVAIDSDIQDVLHREKLNWIGSNVGHIVSPLEFIHVEGPNEAVLRLHIFHALYDGNSFELMNELACNIYRSAASPSPSGPEFVHALYRGPLRNFDSCRPFWERHLARWQSTTLPRVDSLPQKPRNMTSTTRLLGGSKLAALRHDGNVTLQTIVLSIWTIVLQAYLSRPCTIGLIVSGRALDLPRIENTMGPLFNTVPFFNQSLVGMTWQDLVRRCHLFNTDILSFQHVPLKNIQKWCSNGRPLFDNLFVFHLGKSQSDAGKLPWTISDGHLTNVDYPLAF-----------------------------------------------------------------------------------------------------------------------------------------------------------------------------------------------------------------------------------------------------------------------------------------------------------------------------------------------------------------------------------------------------------------------------------------------------------------------------------------------------------------------------------------------------------------------------------------------------------------------------------------------------------------------------------------------------------------------------------------------------------------------------------------------------------------------------------------------------------------------------------------------------------------------------------------------------------------------------------------------------------------------------------------------------------------------------------------------------------------------------------------------------------------------------------------------------------------------------------------------------------------------------------------------------------------------------------------------------------------------------------------------------------------------------------------------------------------------------------------------------------------------------------------------------------------------------------------------------------------------------------------------------------------------------------------------------------------------------------------------------------------------------------------------------------------------------------------------------------------------------------------------------------------------------------------------------------------------------------------------------------------------------------------------------------------------------------------------------------------------------------------------------------------------------------------------------------------------------------------------------------------------------------------------------------------------------------------------------------------------------------------------------------------------------------------------------------------------------------------------------------------------------------------------------------------------------------------------------------------------------------------------------------------------------------------------------------------------------------------------------------------------------------------------------------------------------------------------------------------------------------------------------------------------------------------------------------------------------------------------------------------------------------------------------------------------------------------------------------------------------------------------------------------------------------------------------------------------------------------------------------------------------------------------------------------------------------------------------------------------------------------------------------------------------------------------------------------------------------------------------------------------------------------------------------------------------------------------------------------------------------------------------------------------------------------------------------------------------------------------------------------------------------------------------------------------------------------------------------------------------------------------------------------------------------------------------------------------------------------------------------------------------------------------------------------------------------------------------------EATWRSDGHLHILVAADQEVMNHDVLERMLDHFEEIMTTVEPTTVLATSSPGLGLPDIGIHGIEDGSHDSKSDSQPQLQRQSHFVWNRLASAIRDELCAFVNLPPEEADQNTSILDLGIDSIDAIKISARLAKKDVQLSASQIMQHRTISAMSAAADPSRVHGEGEENAARTSLIELQGRLGSYLKQKGVEMSDVELVLPPTPLQQSMIAGMMQSDFEWYFNHDVLELDETVSITRLRDAWLDVIADSPILRATFHEIDDKDLDVVYCQAIRKHPRVHVS-----VSRQEEKLEFSDLQDYFSTASDVARSREPMEPIEGLLQVVLLSSREKAYMVLSMAHALYDAWSLELLFNDVKAAYRGEFRTRRFSQLLESQPQLFVPCADDGFWATYLSNVCPTILAGRQTEVTVTNRHSEGVCRVEAPSSTPLGNAIEFCKESSISLQTLCVSCWTVVAAHLSRSLDAVFGAVLSGRYFVGAEELMFPTMNTVAVRSILHGTASSFLQYMESNLSDVRVHHQ--VSLREVRAAAKIGSQQLFNSLFVLQKPREPDASGSMWRSVQGFSAVEYPVCVEAEPLHELDQLCWRVACSQPEFADDDADDIAEKLNQVLQFFVGSATSELLSFREGSVSICGLPHTDVQDSGGSLDDAKHDATTHPAAEQQQGWNEASSCIRQVLSEVSGLPAESIHQSSSIYHLGLDSISAIKVSLVLGKLGMKLKPKDILQANNIAEMAERLNHGEQGQDTISDSDYPSSLHPSISEKDLLHRCGVPRGDIEVILPATPMQVYMLTSWQKSLGSILYPTFCYEVSGDFSRTQLEMAWGRVVEMVPMLRTCLVTSGDKSMPWIQMILKSQAISTGKYAQPLHCMEISDTQGGNARTIRLSIHHALYDSFSLPAIVQLYTDELRGSDVSKDANRKTLTSGWSRFCSLPTLGARVDLRRAFWTRYLADCPNKLSTAAQPCSSPSASVAGRVSYLQKHAMVNAAALQKQAASQGIGIQSLFLAALARSLCHSKSGQQTILLGIYLANRAAENDDLPVLFPTLNLVPLRIRLGGSEELTSLAATIHQDVRIIQTDGRAQVGLWEIHEWTGLKIDTFVNFLSPADDKSGRARGYQDILVRRPHEDSPTGQTGSAKLLNEPWIEDNVVRNAYPVRAHPDCPIQEIELQASMDVEFSIHDTGVDVGVFGSTERLSHAESVSTVDRILQCLDDLTGANEGER------------------------------------------------------------------------------------------------------------------------------------------------------------------------------------------------------------------------------------------------------------------------------------------------------------------------------------------------------------------------------------------------------------------------------------------------------------------------------------------------------------------------------------------------------------------------------------------------------------------------------------------------------------------------------------------------------------------------------------------------------------------------------------------------------------------------------------------------------------------------------------------------------------------------------------------------------------------------------------------------------------------------------------------------------------------------------------------------------------------------------------------------------------------------------------------------------------------------------------------------------------------------------------------------------------------------------------------------------------------------------------------------------------------------------------------------------------------------------------------------------------------------------------------------------------------------------------------------------------------------------------------------------------------------------------------------------------------------------------------------------------------------------------------------------------------------------------------
>MAC_nrps6
-----------------------------------------------------------------------------------------------------------------------------------------------------------------------------------------------------------------------------------------------------------------------------------------------------------------------------------------------------------------------------------------------------------------------------------------------------------------------------------------------------------------------------------------------------------------------------------------------------------------------------------------------------------------------------------------------------------------------------------------------------------------------------------------------------------------------------------------------------------------------------------------------------------------------------------------------------------------------------------------------------------------------------------------------------------------------------------------------------------------------------------------------------------------------------------------------------------------------------------------------------------------------------------------------------------------------------------------------------------------------------------------------------------------------------------------------------------------------------------------------------------------------------------------------------------------------------------------------------------------------------------------------------------------------------------------------------------------------------------------------------------------------------------------------------------------------------------------------------------------------------------------------------------------------------------------------------------------------------------------------------------------------------------------------------------------------------------------------------------------------------------------------------------------------------------------------------------------------------------------------------------------------------------------------------------------------------------------------------------------------------------------------------------------------------------------------------------------------------------------------------------------------------------------------------------------------------------------------------------------------------------------------------------------------------------------------------------------------------------------------------------------------------------------------------------------------------------------------------------------------------------------------------------------------------------------------------------------------------------------------------------------------------------------------------------------------------------------------------------------------------------------------------------------------------------------------------------------------------------------------------------------------------------------------------------------------------------------------------------------------------------------------------------------------------------------------------------------------------------------------------------------------------------------------------------------------------------------------------------------------------------------------------------------------------------------------------------------------------------------------------------------------------------------------------------------------------------------------------------------------------------------------------------------------------------------------------------------------------------------------------------------------------------------------------------------------------------------------------------------------------------------------------------------------------------------------------------------------------------------------------------------------------------------------------------------------------------------------------------------------------------------------------------------------------------------------------------------------------------------------------------------------------------------------------------------------------------------------------------------------------------------------------------------------------------------------------------------------------------------------------------------------------------------------------------------------------------------------------------------------------------------------------------------------------------------------------------------------------------------------------------------------------MEALIAESRD----------------------------------------------------------------IETDTVIPVLIPQSPHLYISLLAILKAG-GAFCPLN-ADAPPERVKFILKDV----SAKVVLV------------TREL---A-HRVPPACNVKA----IQ--VD-----------------------------------------------------------------------------------------------------------------------------------------------------------------------------------------------------------------------------------------------------------------------------------------------------------------------------------------------------------------------------------------------------------------------------------------------------------------------------------------------------------------------------------------------------------------------------------------------------------------------------------------------------------------------------------------------------------------------------------------------------------------------------------------------------------------------------------------------------------------------------------------------------------------------------------------------------------------------------------------------------------------------------------------------------------------------------------------------------------------------------------------------------------------------------------------------------------------------------------------------------------------------------------------------------------------------------------------------------------------------------------------------------------------------------------------------------------------------------------------------------------------------------------------------------------------------------------------------------------------TQNFESE---------HKREPSCKVDP--------E----RLAYVM-YTSGSTGTPKGVGLTHSAATQ-ALLA-HDRHIP-----QFRRFLQFAAPTF-DVSVFEIFFPLFRGSTLISISRE-EML--DDLPGVMRR----MDVDAFAGSLLKKRE------------AVPKL--KLLLTIGEMLKMPVIQEFG--GSN-THESLLWAMYGPTEAT-I--------------------------------------------------------------------------------------------------------------------------------------------------------------------------------------------------------------------------------------------------------------------------------------------------------------------------------------------------------------------------------------------------------------------------------------------------------------------------------------------------------------------------------------------------------------------------------------------------------------------------------------------------------------------------------------------------------------------------------------------------------------------------------------------------------------------------HCTLQ--------TSLPSG--SSPGSIG--------------------------------------------------------------------------------------VPLD------------------------------------------------------------------------------------------------------------------------------------------------------------------------------TVSCFII--------KPAESA-------------------DDSQE--------FTLLP---------------------QGE-------PGELAA--------G--------------------------------------AN-----------LDAMVLALQ------------------------------------------------------------------------------------------------------------------------------------------------------------------------------------------------------------------------------------------------------------------------------------------------------------------------------------------------------------------------------------------------------------------------------------------------------------------------------------------------------------------------------------------------------------------------------------------------------------------------------------------------------------------------------------------------------------------------------------------------------------------------------------------------------------------------------------------------------------------------------------------------------------------------------------------------------------------------------------------------------------------------------------------------------------------------------------------------------------------------------------------------------------------------------------------------------------------------------------------------------------------------------------------------------------------------------------------------------------------------------------------------------------------------------------------------------------------------------------------------------------------------------------------------------------------------------------------------------------------------------------------------------------------------------------------------------------------------------------------------------------------------------------------------------------------------------------------------------------------------------------------------------------------------------------------------------------------------------------------------------------------------------------------------------------------------------------------------------------------------------------------------------------------------------------------------------------------------------------------------------------------------------------------------------------------------------------------------------------------------------------------------------------------------------------------------------------------------------------------------------------------------------------------------------------------------------------------------------------------------------------------------------------------------------------------------------------------------------------------------------------------------------------------------------------------------------------------------------------------------------------------------------------------------------------------------------------------------------------------------------------------------------------------------------------------------------------------------------------------------------------------------------------------------------------------------------------------------------------------------------------------------------------------------------------------------------------------------------------------------------------------------------------------------------------------------------------------------------------------------------------------------------------------------------------------------------------------------------------------------------------------------------------------------------------------------------------------------------------------------------------------------------------------------------------------------------------------------------------------------------------------------------------------------------------------------------------------------------------------------------------------------------------------------------------------------------------------------------------------------------------------------------------------------------------------------------------------------------------------------------------------------------------------------------------------------------------------------------------------------------------------------------------------------------------------------------------------------------------------------------------------------------------------------------------------------------------------------------------------------------------------------------------------------------------------------------------------------------------------------------------------------------------------------------------------------------------------------------------------------------------------------------------------------------------------------------------------------------------------------------------------------------------------------------------------------------------------------------------------------------------------------------------------------------------------------------------------------------------------------------------------------------------------------------------------------------------------------------------------------------------------------------------------------------------------------------------------------------------------------------------------------------------------------------------------------------------------------------------------------------------------------------------------------------------------------------------------------------------------------------------------------------------------------------------------------------------------------------------------------------------------------------------------------------------------------------------------------------------------------------------------------------------------------------------------------------------------------------------------------------------------------------------------------------------------------------------------------------------------------------------------------------------------------------------------------------------------------------------------------------------------------------------------------------------------------------------------------------------------------------------------------------------------------------------------------------------------------------------------------------------------------------------------------------------------------------------------------------------------------------------------------------------------------------------------------------------------------------------------------------------------------------------------------------------------------------------------------------------------------------------------------------------------------------------------------------------------------------------------------------------------------------------------------------------------------------------------------------------------------------------------------------------------------------------------------------------------------------------------------------------------------------------------------------------------------------------------------------------------------------------------------------------------------------------------------------------------------------------------------------------------------------------------------------------------------------------------------------------------------------------------------------------------------------------------------------------------------------------------------------------------------------------------------------------------------------------------------------------------------------------------------------------------------------------------------------------------------------------------------------------------------------------------------------------------------------------------------------------------------------------------------------------------------------------------------------------------------------------------------------------------------------------------------------------------------------------------------------------------------------------------------------------------------------------------------------------------------------------------------------------------------------------------------------------------------------------------------------------------------------------------------------------------------------------------------------------------------------------------------------------------------------------------------------------------------------------------------------------------------------------------------------------------------------------------------------------------------------------------------------------------------------------------------------------------------------------------------------------------------
>An_AN8105.4_A1_1
--------------------------------------------------------------------------------------------------------------------------------------------------------------------------------------------------------------------------------------------------------------------------------------------------------------------------------------------------------------------------------------------------------------------------------------------------------------------------------------------------------------------------------------------------------------------------------------------------------------------------------------------------------------------------------------------------------------------------------------------------------------------------------------------------------------------------------------------------------------------------------------------------------------------------------------------------------------------------------------------------------------------------------------------------------------------------------------------------------------------------------------------------------------------------------------------------------------------------------------------------------------------------------------------------------------------------------------------------------------------------------------------------------------------------------------------------------------------------------------------------------------------------------------------------------------------------------------------------------------------------------------------------------------------------------------------------------------------------------------------------------------------------------------------------------------------------------------------------------------------------------------------------------------------------------------------------------------------------------------------------------------------------------------------------------------------------------------------------------------------------------------------------------------------------------------------------------------------------------------------------------------------------------------------------------------------------------------------------------------------------------------------------------------------------------------------------------------------------------------------------------------------------------------------------------------------------------------------------------------------------------------------------------------------------------------------------------------------------------------------------------------------------------------------------------------------------------------------------------------------------------------------------------------------------------------------------------------------------------------------------------------------------------------------------------------------------------------------------------------------------------------------------------------------------------------------------------------------------------------------------------------------------------------------------------------------------------------------------------------------------------------------------------------------------------------------------------------------------------------------------------------------------------------------------------------------------------------------------------------------------------------------------------------------------------------------------------------------------------------------------------------------------------------------------------------------------------------------------------------------------------------------------------------------------------------------------------------------------------------------------------------------------------------------------------------------------------------------------------------------------------------------------------------------------------------------------------------------------------------------------------------------------------------------------------------------------------------------------------------------------------------------------------------------------------------------------------------------------------------------------------------------------------------------------------------------------------------------------------------------------------------------------------------------------------------------------------------------------------------------------------------------------------------------------------------------------------------------------------------------------------------------------------------------------------------------------------------------------------------------------------------------------AHLLQQRFELFGD-Q-VAV-------EQNR--------VVTFQ----------------ELYLSAVRGAHKIQIDT-NEPKRPIPILAARGIDHIICQIAAVFAG-GSCVPLD-VDLPEERLVELINNL----GDSLLLA----DYQNR---NRCL---S-TRIPRIVIDFS---------------------------------------------------------------------------------------------------------------------------------------------------------------------------------------------------------------------------------------------------------------------------------------------------------------------------------------------------------------------------------------------------------------------------------------------------------------------------------------------------------------------------------------------------------------------------------------------------------------------------------------------------------------------------------------------------------------------------------------------------------------------------------------------------------------------------------------------------------------------------------------------------------------------------------------------------------------------------------------------------------------------------------------------------------------------------------------------------------------------------------------------------------------------------------------------------------------------------------------------------------------------------------------------------------------------------------------------------------------------------------------------------------------------------------------------------------------------------------------------------------------------------------------------------------------------------------------------------------------------------SQQVEVE---------HEQLQVATNGP-------------ASSHIY-HTSGSTGMPKAVQVLARGLIN---LT-FNEFQP-L--RRGQRLGHVCNIGF-DVSMWEIWAGILHGATIVVFERD-EILDAFLMQQKLRE--ARVDVIWQTTSLLGTIA--PA-----A--Y-ATV--DTLLTGGEAINLQTIKRIF----DHG-PPRLYNAYGPTELS-V--------------------------------------------------------------------------------------------------------------------------------------------------------------------------------------------------------------------------------------------------------------------------------------------------------------------------------------------------------------------------------------------------------------------------------------------------------------------------------------------------------------------------------------------------------------------------------------------------------------------------------------------------------------------------------------------------------------------------------------------------------------------------------------------------------------------------FSTYH--------LVSEDV--AGVIPIG--------------------------------------------------------------------------------------RPLS------------------------------------------------------------------------------------------------------------------------------------------------------------------------------GYYAFVV--DSDLQAIPDGEI--GELVVGGLGVA-AGYL-GNPER--TAKV--FVNAS-------------H------PGNG---IVYRTGDLVR----KN--G--ELEYLGRRD--N-EVKIRGQRVELEA--VERCLLE-TQ-LV--------SLAVALPWT--GGSGAPS-SLLAYV------------------------------------------------------------------------------------------------------------------------------------------------------------------------------------------------------------------------------------------------------------------------------------------------------------------------------------------------------------------------------------------------VP-------LSGGIDAKSISR-----------------------------------------------------------------------------------------------------------------------------------------------------------------------------------------------------------------------------------------------------------------------------------------------------------------------------------------------------------------------------------------------------------------------------------------------------------------------------------------------------------------------------------------------------------------------------------------------------------------------------------------------------------------------------------------------------------------------------------------------------------------------------------------------------------------------------------------------------------------------------------------------------------------------------------------------------------------------------A-YRE-------------------R----VPHL------------------MVPHL-----KTV--ISLTGSGKIDRKKL----------------------------------------------------------------------------------------------------------------------------------------------------------------------------------------------------------------------------------------------------------------------------------------------------------------------------------------------------------------------------------------------------------------------------------------------------------------------------------------------------------------------------------------------------------------------------------------------------------------------------------------------------------------------------------------------------------------------------------------------------------------------------------------------------------------------------------------------------------------------------------------------------------------------------------------------------------------------------------------------------------------------------------------------------------------------------------------------------------------------------------------------------------------------------------------------------------------------------------------------------------------------------------------------------------------------------------------------------------------------------------------------------------------------------------------------------------------------------------------------------------------------------------------------------------------------------------------------------------------------------------------------------------------------------------------------------------------------------------------------------------------------------------------------------------------------------------------------------------------------------------------------------------------------------------------------------------------------------------------------------------------------------------------------------------------------------------------------------------------------------------------------------------------------------------------------------------------------------------------------------------------------------------------------------------------------------------------------------------------------------------------------------------------------------------------------------------------------------------------------------------------------------------------------------------------------------------------------------------------------------------------------------------------------------------------------------------------------------------------------------------------------------------------------------------------------------------------------------------------------------------------------------------------------------------------------------------------------------------------------------------------------------------------------------------------------------------------------------------------------------------------------------------------------------------------------------------------------------------------------------------------------------------------------------------------------------------------------------------------------------------------------------------------------------------------------------------------------------------------------------------------------------------------------------------------------------------------------------------------------------------------------------------------------------------------------------------------------------------------------------------------------------------------------------------------------------------------------------------------------------------------------------------------------------------------------------------------------------------------------------------------------------------------------------------------------------------------------------------------------------------------------------------------------------------------------------------------------------------------------------------------------------------------------------------------------------------------------------------------------------------------------------------------------------------------------------------------------------------------------------------------------------------------------------------------------------------------------------------------------------------------------------------------------------------------------------------------------------------------------------------------------------------------------------------------------------------------------------------------------------------------------------------------------------------------------------------------------------------------------------------------------------------------------------------------------------------------------------------------------------------------------------------------------------------------------------------------------------------------------------------------------------------------------------------------------------------------------------------------------------------------------------------------------------------------------------------------------------------------------------------------------------------------------------------------------------------------------------------------------------------------------------------------------------------------------------------------------------------------------------------------------------------------------------------------------------------------------------------------------------------------------------------------------------------------------------------------------------------------------------------------------------------------------------------------------------------------------------------------------------------------------------------------------------------------------------------------------------------------------------------------------------------------------------------------------------------------------------------------------------------------------------------------------------------------------------------------------------------------------------------------------------------------------------------------------------------------------------------------------------------------------------------------------------------------------------------------------------------------------------------------------------------------------------------------------------------------------------------------------------------------------------------------------------------------------------------------------------------------------------------------------------------------------------------------------------------------------------------------------------------------------------------------------------------------------------------------------------------------------------------------------------------------------------------------------------------------------------------------------------------------------------------------------------------------------------------------------------------------------------------------------------------------------------------------------------------------------------------------------------------------------------------------------------------------------------------------------------------------------
>Af_Afu8g01640_A1_1
--------------------------------------------------------------------------------------------------------------------------------------------------------------------------------------------------------------------------------------------------------------------------------------------------------------------------------------------------------------------------------------------------------------------------------------------------------------------------------------------------------------------------------------------------------------------------------------------------------------------------------------------------------------------------------------------------------------------------------------------------------------------------------------------------------------------------------------------------------------------------------------------------------------------------------------------------------------------------------------------------------------------------------------------------------------------------------------------------------------------------------------------------------------------------------------------------------------------------------------------------------------------------------------------------------------------------------------------------------------------------------------------------------------------------------------------------------------------------------------------------------------------------------------------------------------------------------------------------------------------------------------------------------------------------------------------------------------------------------------------------------------------------------------------------------------------------------------------------------------------------------------------------------------------------------------------------------------------------------------------------------------------------------------------------------------------------------------------------------------------------------------------------------------------------------------------------------------------------------------------------------------------------------------------------------------------------------------------------------------------------------------------------------------------------------------------------------------------------------------------------------------------------------------------------------------------------------------------------------------------------------------------------------------------------------------------------------------------------------------------------------------------------------------------------------------------------------------------------------------------------------------------------------------------------------------------------------------------------------------------------------------------------------------------------------------------------------------------------------------------------------------------------------------------------------------------------------------------------------------------------------------------------------------------------------------------------------------------------------------------------------------------------------------------------------------------------------------------------------------------------------------------------------------------------------------------------------------------------------------------------------------------------------------------------------------------------------------------------------------------------------------------------------------------------------------------------------------------------------------------------------------------------------------------------------------------------------------------------------------------------------------------------------------------------------------------------------------------------------------------------------------------------------------------------------------------------------------------------------------------------------------------------------------------------------------------------------------------------------------------------------------------------------------------------------------------------------------------------------------------------------------------------------------------------------------------------------------------------------------------------------------------------------------------------------------------------------------------------------------------------------------------------------------------------------------------------------------------------------------------------------------------------------------------------------------------------------------------------------------------------------------------------GALFKAQVSENGA-A-VAV--E----SDGH--------ALSYA----------------DLHSKALYLAYQIRLCP--CDGTPVGILIPRGINHILGQVAVLYLG-RSCVPLD-FKLPDDHLNNMLHDI----GTNLVIC-----DQET---THRL----------PTFTHV----LA---------------------------------------------------------------------------------------------------------------------------------------------------------------------------------------------------------------------------------------------------------------------------------------------------------------------------------------------------------------------------------------------------------------------------------------------------------------------------------------------------------------------------------------------------------------------------------------------------------------------------------------------------------------------------------------------------------------------------------------------------------------------------------------------------------------------------------------------------------------------------------------------------------------------------------------------------------------------------------------------------------------------------------------------------------------------------------------------------------------------------------------------------------------------------------------------------------------------------------------------------------------------------------------------------------------------------------------------------------------------------------------------------------------------------------------------------------------------------------------------------------------------------------------------------------------------------------------------------------------------DHTIEAP---------GPSFEPLLKGK-------------SCSHIL-HTSGTTGKPKAIEIFAEGLIN-ILLD--PSSFV----KKGDRVGHITSVAF-DASLVDIWGSLVNGATIVCIPME-TVLDPLELSRQIKS--LKLNVMQITTSLLNITA--PS-----A--F-SSL--ETLITGGEAINVQTIRTIF----EGG-PPRIINGYGPTECS-V--------------------------------------------------------------------------------------------------------------------------------------------------------------------------------------------------------------------------------------------------------------------------------------------------------------------------------------------------------------------------------------------------------------------------------------------------------------------------------------------------------------------------------------------------------------------------------------------------------------------------------------------------------------------------------------------------------------------------------------------------------------------------------------------------------------------------YTLWH--------PVSREA--QGEIPVG--------------------------------------------------------------------------------------KPFC------------------------------------------------------------------------------------------------------------------------------------------------------------------------------NVQTCLV--DENLIPVKAGVI--GELLIAGAGVA-GGYI-GEPEK--TAKS--FVSLP-------------H-----NRGPG---HIYRTGDLMR-MD-ED--G--VYYYIGRKD--S-QIKIRGQRVEIEA--LESNLVQ-----L--------KAAVIKITP--KGAGRNP-FLVAFC---------------------------------------------------------------------------------------------------------------------------------------------------------------------------------------------------------------------------------------------------------------------------------------------------------------------------------------------------------------------------------------------------------VPISPCITAAAI-------------------------------------------------------------------------------------------------------------------------------------------------------------------------------------------------------------------------------------------------------------------------------------------------------------------------------------------------------------------------------------------------------------------------------------------------------------------------------------------------------------------------------------------------------------------------------------------------------------------------------------------------------------------------------------------------------------------------------------------------------------------------------------------------------------------------------------------------------------------------------------------------------------------------------------------------------------------------------TKE----------------YVER----YTHH------------------IVPR------IEV--LPLKTNGKTDRKEL----------------------------------------------------------------------------------------------------------------------------------------------------------------------------------------------------------------------------------------------------------------------------------------------------------------------------------------------------------------------------------------------------------------------------------------------------------------------------------------------------------------------------------------------------------------------------------------------------------------------------------------------------------------------------------------------------------------------------------------------------------------------------------------------------------------------------------------------------------------------------------------------------------------------------------------------------------------------------------------------------------------------------------------------------------------------------------------------------------------------------------------------------------------------------------------------------------------------------------------------------------------------------------------------------------------------------------------------------------------------------------------------------------------------------------------------------------------------------------------------------------------------------------------------------------------------------------------------------------------------------------------------------------------------------------------------------------------------------------------------------------------------------------------------------------------------------------------------------------------------------------------------------------------------------------------------------------------------------------------------------------------------------------------------------------------------------------------------------------------------------------------------------------------------------------------------------------------------------------------------------------------------------------------------------------------------------------------------------------------------------------------------------------------------------------------------------------------------------------------------------------------------------------------------------------------------------------------------------------------------------------------------------------------------------------------------------------------------------------------------------------------------------------------------------------------------------------------------------------------------------------------------------------------------------------------------------------------------------------------------------------------------------------------------------------------------------------------------------------------------------------------------------------------------------------------------------------------------------------------------------------------------------------------------------------------------------------------------------------------------------------------------------------------------------------------------------------------------------------------------------------------------------------------------------------------------------------------------------------------------------------------------------------------------------------------------------------------------------------------------------------------------------------------------------------------------------------------------------------------------------------------------------------------------------------------------------------------------------------------------------------------------------------------------------------------------------------------------------------------------------------------------------------------------------------------------------------------------------------------------------------------------------------------------------------------------------------------------------------------------------------------------------------------------------------------------------------------------------------------------------------------------------------------------------------------------------------------------------------------------------------------------------------------------------------------------------------------------------------------------------------------------------------------------------------------------------------------------------------------------------------------------------------------------------------------------------------------------------------------------------------------------------------------------------------------------------------------------------------------------------------------------------------------------------------------------------------------------------------------------------------------------------------------------------------------------------------------------------------------------------------------------------------------------------------------------------------------------------------------------------------------------------------------------------------------------------------------------------------------------------------------------------------------------------------------------------------------------------------------------------------------------------------------------------------------------------------------------------------------------------------------------------------------------------------------------------------------------------------------------------------------------------------------------------------------------------------------------------------------------------------------------------------------------------------------------------------------------------------------------------------------------------------------------------------------------------------------------------------------------------------------------------------------------------------------------------------------------------------------------------------------------------------------------------------------------------------------------------------------------------------------------------------------------------------------------------------------------------------------------------------------------------------------------------------------------------------------------------------------------------------------------------------------------------------------------------------------------------------------------------------------------------------------------------------------------------------------------------------------------------------------------------------------------------------------------------------------------------------------------------------------------------------------------------------------------------------------------------------------------------------------------------------------------------------------------------------------------------------------------------------------------------------------------------------------------------------------------------------------------------------------------------------------------------------------------------------------------------------------------
>Fg_FGSG05372.3_A1_3
--------------------------------------------------------------------------------------------------------------------------------------------------------------------------------------------------------------------------------------------------------------------------------------------------------------------------------------------------------------------------------------------------------------------------------------------------------------------------------------------------------------------------------------------------------------------------------------------------------------------------------------------------------------------------------------------------------------------------------------------------------------------------------------------------------------------------------------------------------------------------------------------------------------------------------------------------------------------------------------------------------------------------------------------------------------------------------------------------------------------------------------------------------------------------------------------------------------------------------------------------------------------------------------------------------------------------------------------------------------------------------------------------------------------------------------------------------------------------------------------------------------------------------------------------------------------------------------------------------------------------------------------------------------------------------------------------------------------------------------------------------------------------------------------------------------------------------------------------------------------------------------------------------------------------------------------------------------------------------------------------------------------------------------------------------------------------------------------------------------------------------------------------------------------------------------------------------------------------------------------------------------------------------------------------------------------------------------------------------------------------------------------------------------------------------------------------------------------------------------------------------------------------------------------------------------------------------------------------------------------------------------------------------------------------------------------------------------------------------------------------------------------------------------------------------------------------------------------------------------------------------------------------------------------------------------------------------------------------------------------------------------------------------------------------------------------------------------------------------------------------------------------------------------------------------------------------------------------------------------------------------------------------------------------------------------------------------------------------------------------------------------------------------------------------------------------------------------------------------------------------------------------------------------------------------------------------------------------------------------------------------------------------------------------------------------------------------------------------------------------------------------------------------------------------------------------------------------------------------------------------------------------------------------------------------------------------------------------------------------------------------------------------------------------------------------------------------------------------------------------------------------------------------------------------------------------------------------------------------------------------------------------------------------------------------------------------------------------------------------------------------------------------------------------------------------------------------------------------------------------------------------------------------------------------------------------------------------------------------------------------------------------------------------------------------------------------------------------------------------------------------------------------------------------------------------------------------------------------------------------------------------------------------------------------------------------------------------------------------------------------------------------------PHLLHQLVKPPNN---VAL--D----YMGS--------NITYH----------------QLHEAATSLASRIKTSG-SAQGQVVPLLIHQSPSLYISLLAILKAG-GAFCPLN-IDAPPERVKFILDDV----AATVVLV-----SKEASAIPNGI------SAAVIIVDEE---------------------------------------------------------------------------------------------------------------------------------------------------------------------------------------------------------------------------------------------------------------------------------------------------------------------------------------------------------------------------------------------------------------------------------------------------------------------------------------------------------------------------------------------------------------------------------------------------------------------------------------------------------------------------------------------------------------------------------------------------------------------------------------------------------------------------------------------------------------------------------------------------------------------------------------------------------------------------------------------------------------------------------------------------------------------------------------------------------------------------------------------------------------------------------------------------------------------------------------------------------------------------------------------------------------------------------------------------------------------------------------------------------------------------------------------------------------------------------------------------------------------------------------------------------------------------------------------------------------------------DQSSQSL---------STEVSSRVPGP--------E----DLAYVM-YTSGSTGTPKGVGISHDAATQ-ALIA-HDRHIP-F-----SRFLQFAAPTF-DVSVFEIFFPFFRGATLVSVRRI-EML--DDLPGVLRT--MEVDACELTPTVAGLLR--SN--------A-PEL--KVLLTIGEMLNAPVVEEFG----G-DENRPLWAMYGPTEAT-I--------------------------------------------------------------------------------------------------------------------------------------------------------------------------------------------------------------------------------------------------------------------------------------------------------------------------------------------------------------------------------------------------------------------------------------------------------------------------------------------------------------------------------------------------------------------------------------------------------------------------------------------------------------------------------------------------------------------------------------------------------------------------------------------------------------------------HCTLQ--------AEFSSD--SSTGNIG--------------------------------------------------------------------------------------VPLD------------------------------------------------------------------------------------------------------------------------------------------------------------------------------TVSCFII--QSEIRVLPQGEV--GELAVGGCQLA-TGYI-NRPEQ--TNSV--FIDSP----------------------FG---RIYRTGDKARLLN-----G--KLECFGRLS--D-QVKLRGQRLELGE--VEQAVLR-TS-GC--------HSAVAAVAR--------S-ILVVFC------------------------------------------------------------------------------------------------------------------------------------------------------------------------------------------------------------------------------------------------------------------------------------------------------------------------------------------------------------------------------------------------A--------VDAGVTEDAVLK-----------------------------------------------------------------------------------------------------------------------------------------------------------------------------------------------------------------------------------------------------------------------------------------------------------------------------------------------------------------------------------------------------------------------------------------------------------------------------------------------------------------------------------------------------------------------------------------------------------------------------------------------------------------------------------------------------------------------------------------------------------------------------------------------------------------------------------------------------------------------------------------------------------------------------------------------------------------------------H-CGD-------------------W----LPQY------------------MVPGE--V--VLM--FPRLPSGKVDRKRL----------------------------------------------------------------------------------------------------------------------------------------------------------------------------------------------------------------------------------------------------------------------------------------------------------------------------------------------------------------------------------------------------------------------------------------------------------------------------------------------------------------------------------------------------------------------------------------------------------------------------------------------------------------------------------------------------------------------------------------------------------------------------------------------------------------------------------------------------------------------------------------------------------------------------------------------------------------------------------------------------------------------------------------------------------------------------------------------------------------------------------------------------------------------------------------------------------------------------------------------------------------------------------------------------------------------------------------------------------------------------------------------------------------------------------------------------------------------------------------------------------------------------------------------------------------------------------------------------------------------------------------------------------------------------------------------------------------------------------------------------------------------------------------------------------------------------------------------------------------------------------------------------------------------------------------------------------------------------------------------------------------------------------------------------------------------------------------------------------------------------------------------------------------------------------------------------------------------------------------------------------------------------------------------------------------------------------------------------------------------------------------------------------------------------------------------------------------------------------------------------------------------------------------------------------------------------------------------------------------------------------------------------------------------------------------------------------------------------------------------------------------------------------------------------------------------------------------------------------------------------------------------------------------------------------------------------------------------------------------------------------------------------------------------------------------------------------------------------------------------------------------------------------------------------------------------------------------------------------------------------------------------------------------------------------------------------------------------------------------------------------------------------------------------------------------------------------------------------------------------------------------------------------------------------------------------------------------------------------------------------------------------------------------------------------------------------------------------------------------------------------------------------------------------------------------------------------------------------------------------------------------------------------------------------------------------------------------------------------------------------------------------------------------------------------------------------------------------------------------------------------------------------------------------------------------------------------------------------------------------------------------------------------------------------------------------------------------------------------------------------------------------------------------------------------------------------------------------------------------------------------------------------------------------------------------------------------------------------------------------------------------------------------------------------------------------------------------------------------------------------------------------------------------------------------------------------------------------------------------------------------------------------------------------------------------------------------------------------------------------------------------------------------------------------------------------------------------------------------------------------------------------------------------------------------------------------------------------------------------------------------------------------------------------------------------------------------------------------------------------------------------------------------------------------------------------------------------------------------------------------------------------------------------------------------------------------------------------------------------------------------------------------------------------------------------------------------------------------------------------------------------------------------------------------------------------------------------------------------------------------------------------------------------------------------------------------------------------------------------------------------------------------------------------------------------------------------------------------------------------------------------------------------------------------------------------------------------------------------------------------------------------------------------------------------------------------------------------------------------------------------------------------------------------------------------------------------------------------------------------------------------------------------------------------------------------------------------------------------------------------------------------------------------------------------------------------------------------------------------------------------------------------------------------------------------------------------------------------------------------------------------------------------------------------------------------------------------------------------------------------------------------------------------------------------------------------------------------------------------------------------------------------------------------------------------------------------------------------------------------------------------------------------------------------------------------------------------------------------------------------------------------------------------------------------------------------------------------------------------------------------------------------------------------------------------------------------------------------------------------------------------------------------------------------------------------------------------------------------------------
>An_SidC_AN0607.4_A1_3
--------------------------------------------------------------------------------------------------------------------------------------------------------------------------------------------------------------------------------------------------------------------------------------------------------------------------------------------------------------------------------------------------------------------------------------------------------------------------------------------------------------------------------------------------------------------------------------------------------------------------------------------------------------------------------------------------------------------------------------------------------------------------------------------------------------------------------------------------------------------------------------------------------------------------------------------------------------------------------------------------------------------------------------------------------------------------------------------------------------------------------------------------------------------------------------------------------------------------------------------------------------------------------------------------------------------------------------------------------------------------------------------------------------------------------------------------------------------------------------------------------------------------------------------------------------------------------------------------------------------------------------------------------------------------------------------------------------------------------------------------------------------------------------------------------------------------------------------------------------------------------------------------------------------------------------------------------------------------------------------------------------------------------------------------------------------------------------------------------------------------------------------------------------------------------------------------------------------------------------------------------------------------------------------------------------------------------------------------------------------------------------------------------------------------------------------------------------------------------------------------------------------------------------------------------------------------------------------------------------------------------------------------------------------------------------------------------------------------------------------------------------------------------------------------------------------------------------------------------------------------------------------------------------------------------------------------------------------------------------------------------------------------------------------------------------------------------------------------------------------------------------------------------------------------------------------------------------------------------------------------------------------------------------------------------------------------------------------------------------------------------------------------------------------------------------------------------------------------------------------------------------------------------------------------------------------------------------------------------------------------------------------------------------------------------------------------------------------------------------------------------------------------------------------------------------------------------------------------------------------------------------------------------------------------------------------------------------------------------------------------------------------------------------------------------------------------------------------------------------------------------------------------------------------------------------------------------------------------------------------------------------------------------------------------------------------------------------------------------------------------------------------------------------------------------------------------------------------------------------------------------------------------------------------------------------------------------------------------------------------------------------------------------------------------------------------------------------------------------------------------------------------------------------------------------------------------------------------------------------------------------------------------------------------------------------------------------------------------------------------------------------------------HSAFENWARKNPH-F-IAL-------IHSL-------SSITYA----------------ALDSAATNLAFHIRDSR--KHGQIIPVHMPTSPELYISYLAVLKAG-HAFCPIP-QDVPARRIQEILSDI----DAPIVLG-----TSSK---PPIS---SRSTSTWVNVTEV---------------------------------------------------------------------------------------------------------------------------------------------------------------------------------------------------------------------------------------------------------------------------------------------------------------------------------------------------------------------------------------------------------------------------------------------------------------------------------------------------------------------------------------------------------------------------------------------------------------------------------------------------------------------------------------------------------------------------------------------------------------------------------------------------------------------------------------------------------------------------------------------------------------------------------------------------------------------------------------------------------------------------------------------------------------------------------------------------------------------------------------------------------------------------------------------------------------------------------------------------------------------------------------------------------------------------------------------------------------------------------------------------------------------------------------------------------------------------------------------------------------------------------------------------------------------------------------------------------------------------SKWRGEQ---------PADYSRPSLDH--------T----NQAYLL-FTSGSTGKPKGVQISHLAASC-SISS-HATAIP-L--PPNFRWFQFASPSF-DPSLMEIFVTLSTGGTLCSADRR-LTL--ANLEATINE--SRATVMMATPSLATLLR--PD-----R--L-ETL--EALWSMGEKLNRTVIDNFA----NVM-NGDLVNAYGPTEGA-I--------------------------------------------------------------------------------------------------------------------------------------------------------------------------------------------------------------------------------------------------------------------------------------------------------------------------------------------------------------------------------------------------------------------------------------------------------------------------------------------------------------------------------------------------------------------------------------------------------------------------------------------------------------------------------------------------------------------------------------------------------------------------------------------------------------------------NCTYV--------APFKRH--MRGSIIG--------------------------------------------------------------------------------------RPLP------------------------------------------------------------------------------------------------------------------------------------------------------------------------------TCAMFIL--SQVPVLVPTGTV--GELAIGGPQVS-KGYL-NLPEV--TARV--FIRSK-------------E--------FG---PLYRTGDKAR-IV-ES--G--HIEYLGRIR--D-QVKINGRRVELGE--IESVVAA-VE-GV--------REAVAVVVK--RKSNGGE-QIVALV---------------------------------------------------------------------------------------------------------------------------------------------------------------------------------------------------------------------------------------------------------------------------------------------------------------------------------------------------------------------------------------------------------VDGEGREKIAQQ-------------------------------------------------------------------------------------------------------------------------------------------------------------------------------------------------------------------------------------------------------------------------------------------------------------------------------------------------------------------------------------------------------------------------------------------------------------------------------------------------------------------------------------------------------------------------------------------------------------------------------------------------------------------------------------------------------------------------------------------------------------------------------------------------------------------------------------------------------------------------------------------------------------------------------------------------------------------------------AKK----------------NAAQ---HLASF------------------MCPTT--F--FDV--LPRSSSGKVDRKAL----------------------------------------------------------------------------------------------------------------------------------------------------------------------------------------------------------------------------------------------------------------------------------------------------------------------------------------------------------------------------------------------------------------------------------------------------------------------------------------------------------------------------------------------------------------------------------------------------------------------------------------------------------------------------------------------------------------------------------------------------------------------------------------------------------------------------------------------------------------------------------------------------------------------------------------------------------------------------------------------------------------------------------------------------------------------------------------------------------------------------------------------------------------------------------------------------------------------------------------------------------------------------------------------------------------------------------------------------------------------------------------------------------------------------------------------------------------------------------------------------------------------------------------------------------------------------------------------------------------------------------------------------------------------------------------------------------------------------------------------------------------------------------------------------------------------------------------------------------------------------------------------------------------------------------------------------------------------------------------------------------------------------------------------------------------------------------------------------------------------------------------------------------------------------------------------------------------------------------------------------------------------------------------------------------------------------------------------------------------------------------------------------------------------------------------------------------------------------------------------------------------------------------------------------------------------------------------------------------------------------------------------------------------------------------------------------------------------------------------------------------------------------------------------------------------------------------------------------------------------------------------------------------------------------------------------------------------------------------------------------------------------------------------------------------------------------------------------------------------------------------------------------------------------------------------------------------------------------------------------------------------------------------------------------------------------------------------------------------------------------------------------------------------------------------------------------------------------------------------------------------------------------------------------------------------------------------------------------------------------------------------------------------------------------------------------------------------------------------------------------------------------------------------------------------------------------------------------------------------------------------------------------------------------------------------------------------------------------------------------------------------------------------------------------------------------------------------------------------------------------------------------------------------------------------------------------------------------------------------------------------------------------------------------------------------------------------------------------------------------------------------------------------------------------------------------------------------------------------------------------------------------------------------------------------------------------------------------------------------------------------------------------------------------------------------------------------------------------------------------------------------------------------------------------------------------------------------------------------------------------------------------------------------------------------------------------------------------------------------------------------------------------------------------------------------------------------------------------------------------------------------------------------------------------------------------------------------------------------------------------------------------------------------------------------------------------------------------------------------------------------------------------------------------------------------------------------------------------------------------------------------------------------------------------------------------------------------------------------------------------------------------------------------------------------------------------------------------------------------------------------------------------------------------------------------------------------------------------------------------------------------------------------------------------------------------------------------------------------------------------------------------------------------------------------------------------------------------------------------------------------------------------------------------------------------------------------------------------------------------------------------------------------------------------------------------------------------------------------------------------------------------------------------------------------------------------------------------------------------------------------------------------------------------------------------------------------------------------------------------------------------------------------------------------------------------------------------------------------------------------------------------------------------------------------------------------------------------------------------------------------------------------------------------------------------------------------------------------------------------------------------------------------------------------------------------------------------------------------------------------------------------------------------------------------------------------------------------------------------------------------------------------------------------------------------------------------------------------------------------------------------------------------------------------------------------------------------------------------------------------------------------------------------------------------------------------------------------------------------------------------------------------------------------------------------------------------------------------------------------
>Um_sid2_UM05165.1_A1_3
---------------------------------------------------------------------------------------------------------------------------------------------------------------------------------------------------------------------------------------------------------------------------------------------------------------------------------------------------------------------------------------------------------------------------------------------------------------------------------------------------------------------------------------------------------------------------------------------------------------------------------------------------------------------------------------------------------------------------------------------------------------------------------------------------------------------------------------------------------------------------------------------------------------------------------------------------------------------------------------------------------------------------------------------------------------------------------------------------------------------------------------------------------------------------------------------------------------------------------------------------------------------------------------------------------------------------------------------------------------------------------------------------------------------------------------------------------------------------------------------------------------------------------------------------------------------------------------------------------------------------------------------------------------------------------------------------------------------------------------------------------------------------------------------------------------------------------------------------------------------------------------------------------------------------------------------------------------------------------------------------------------------------------------------------------------------------------------------------------------------------------------------------------------------------------------------------------------------------------------------------------------------------------------------------------------------------------------------------------------------------------------------------------------------------------------------------------------------------------------------------------------------------------------------------------------------------------------------------------------------------------------------------------------------------------------------------------------------------------------------------------------------------------------------------------------------------------------------------------------------------------------------------------------------------------------------------------------------------------------------------------------------------------------------------------------------------------------------------------------------------------------------------------------------------------------------------------------------------------------------------------------------------------------------------------------------------------------------------------------------------------------------------------------------------------------------------------------------------------------------------------------------------------------------------------------------------------------------------------------------------------------------------------------------------------------------------------------------------------------------------------------------------------------------------------------------------------------------------------------------------------------------------------------------------------------------------------------------------------------------------------------------------------------------------------------------------------------------------------------------------------------------------------------------------------------------------------------------------------------------------------------------------------------------------------------------------------------------------------------------------------------------------------------------------------------------------------------------------------------------------------------------------------------------------------------------------------------------------------------------------------------------------------------------------------------------------------------------------------------------------------------------------------------------------------------------------------------------------------------------------------------------------------------------------------------------------------------------------------------------------------------------------TEFEYFAATTPD-A-LAL--D----FKST--------KWSYA----------------EMNQRAEKVKHLLHGVG-SSPQHIVALYLEKSPETYLSFIGVLKAG-AAWCPID-TDWPASRRQALLAKS----NAKIVLT-----HDDI---SEQL-RHD-LEITAIRLDQL---------------------------------------------------------------------------------------------------------------------------------------------------------------------------------------------------------------------------------------------------------------------------------------------------------------------------------------------------------------------------------------------------------------------------------------------------------------------------------------------------------------------------------------------------------------------------------------------------------------------------------------------------------------------------------------------------------------------------------------------------------------------------------------------------------------------------------------------------------------------------------------------------------------------------------------------------------------------------------------------------------------------------------------------------------------------------------------------------------------------------------------------------------------------------------------------------------------------------------------------------------------------------------------------------------------------------------------------------------------------------------------------------------------------------------------------------------------------------------------------------------------------------------------------------------------------------------------------------------------------------DAEVQV----------VPPANANRSIQ-------------QLAYMI-WTSGTTGLPKGVGIQHLAIIQ-AMRA-LRIYIP-K--DKIIRYLQYSAYNF-DLSIMDCFYTWGLGGTICSCPRG-VLL--QDLVEVGNS--LQPTHTLLTPAVAMTER--HR--------V-PSL--KVVISGGEKLSQVVADEWS---------KCLLNLYGPAEAT-L--------------------------------------------------------------------------------------------------------------------------------------------------------------------------------------------------------------------------------------------------------------------------------------------------------------------------------------------------------------------------------------------------------------------------------------------------------------------------------------------------------------------------------------------------------------------------------------------------------------------------------------------------------------------------------------------------------------------------------------------------------------------------------------------------------------------------IAMNR----------VPGD--RVKANIG--------------------------------------------------------------------------------------VALP------------------------------------------------------------------------------------------------------------------------------------------------------------------------------TVSCHAL--DKYDQIVIKGAV--GELVLGGPQLA-RGYV-GDPVK--TADK--FFPHP---------------------QLG---RVYRTGDLVRQLD--------NFEYLGRID--D-QVKINGIRIELLE--INAAIKN-HD-KI--------KDSETMAFS--KDNESEQ-QIINFS---------------------------------------------------------------------------------------------------------------------------------------------------------------------------------------------------------------------------------------------------------------------------------------------------------------------------------------------------------------------------------------------------------ATDQDAIAVARE-------------------------------------------------------------------------------------------------------------------------------------------------------------------------------------------------------------------------------------------------------------------------------------------------------------------------------------------------------------------------------------------------------------------------------------------------------------------------------------------------------------------------------------------------------------------------------------------------------------------------------------------------------------------------------------------------------------------------------------------------------------------------------------------------------------------------------------------------------------------------------------------------------------------------------------------------------------------------------LQA----------------NAKD---SLPSY------------------MVPNL--F--VIL--FPRTSSAKIDRVAL----------------------------------------------------------------------------------------------------------------------------------------------------------------------------------------------------------------------------------------------------------------------------------------------------------------------------------------------------------------------------------------------------------------------------------------------------------------------------------------------------------------------------------------------------------------------------------------------------------------------------------------------------------------------------------------------------------------------------------------------------------------------------------------------------------------------------------------------------------------------------------------------------------------------------------------------------------------------------------------------------------------------------------------------------------------------------------------------------------------------------------------------------------------------------------------------------------------------------------------------------------------------------------------------------------------------------------------------------------------------------------------------------------------------------------------------------------------------------------------------------------------------------------------------------------------------------------------------------------------------------------------------------------------------------------------------------------------------------------------------------------------------------------------------------------------------------------------------------------------------------------------------------------------------------------------------------------------------------------------------------------------------------------------------------------------------------------------------------------------------------------------------------------------------------------------------------------------------------------------------------------------------------------------------------------------------------------------------------------------------------------------------------------------------------------------------------------------------------------------------------------------------------------------------------------------------------------------------------------------------------------------------------------------------------------------------------------------------------------------------------------------------------------------------------------------------------------------------------------------------------------------------------------------------------------------------------------------------------------------------------------------------------------------------------------------------------------------------------------------------------------------------------------------------------------------------------------------------------------------------------------------------------------------------------------------------------------------------------------------------------------------------------------------------------------------------------------------------------------------------------------------------------------------------------------------------------------------------------------------------------------------------------------------------------------------------------------------------------------------------------------------------------------------------------------------------------------------------------------------------------------------------------------------------------------------------------------------------------------------------------------------------------------------------------------------------------------------------------------------------------------------------------------------------------------------------------------------------------------------------------------------------------------------------------------------------------------------------------------------------------------------------------------------------------------------------------------------------------------------------------------------------------------------------------------------------------------------------------------------------------------------------------------------------------------------------------------------------------------------------------------------------------------------------------------------------------------------------------------------------------------------------------------------------------------------------------------------------------------------------------------------------------------------------------------------------------------------------------------------------------------------------------------------------------------------------------------------------------------------------------------------------------------------------------------------------------------------------------------------------------------------------------------------------------------------------------------------------------------------------------------------------------------------------------------------------------------------------------------------------------------------------------------------------------------------------------------------------------------------------------------------------------------------------------------------------------------------------------------------------------------------------------------------------------------------------------------------------------------------------------------------------------------------------------------------------------------------------------------------------------------------------------------------------------------------------------------------------------------------------------------------------------------------------------------------------------------------------------------------------------------------------------------------------------------------------------------------------------------------------------------------------------------------------------------------------------------------------------------------------------------------------------------------------------------------------------------------------------------------------------------------------------------------------------------------------------------------------------------------------------------------------------------------------------------------------------------------------------------------------------------------------------------------------------------------------------------------------------------------------------------------------------------------------------------------------------------------------------------------------------------------------------------------------------------------------------------------------------------------------------------------------------------------------------------------------------------------------------------------------------------------------------------------------------------------------------------------------------------------------------------------------------------------------------------------------------------------------------------------------
>Fg_FGSG11026.3_A2_3
--------------------------------------------------------------------------------------------------------------------------------------------------------------------------------------------------------------------------------------------------------------------------------------------------------------------------------------------------------------------------------------------------------------------------------------------------------------------------------------------------------------------------------------------------------------------------------------------------------------------------------------------------------------------------------------------------------------------------------------------------------------------------------------------------------------------------------------------------------------------------------------------------------------------------------------------------------------------------------------------------------------------------------------------------------------------------------------------------------------------------------------------------------------------------------------------------------------------------------------------------------------------------------------------------------------------------------------------------------------------------------------------------------------------------------------------------------------------------------------------------------------------------------------------------------------------------------------------------------------------------------------------------------------------------------------------------------------------------------------------------------------------------------------------------------------------------------------------------------------------------------------------------------------------------------------------------------------------------------------------------------------------------------------------------------------------------------------------------------------------------------------------------------------------------------------------------------------------------------------------------------------------------------------------------------------------------------------------------------------------------------------------------------------------------------------------------------------------------------------------------------------------------------------------------------------------------------------------------------------------------------------------------------------------------------------------------------------------------------------------------------------------------------------------------------------------------------------------------------------------------------------------------------------------------------------------------------------------------------------------------------------------------------------------------------------------------------------------------------------------------------------------------------------------------------------------------------------------------------------------------------------------------------------------------------------------------------------------------------------------------------------------------------------------------------------------------------------------------------------------------------------------------------------------------------------------------------------------------------------------------------------------------------------------------------------------------------------------------------------------------------------------------------------------------------------------------------------------------------------------------------------------------------------------------------------------------------------------------------------------------------------------------------------------------------------------------------------------------------------------------------------------------------------------------------------------------------------------------------------------------------------------------------------------------------------------------------------------------------------------------------------------------------------------------------------------------------------------------------------------------------------------------------------------------------------------------------------------------------------------------------------------------------------------------------------------------------------------------------------------------------------------------------------------------------------------------------------------------------------------------------------------------------------------------------------------------------------------------------------------------------------------------HAQFEDQAAATPD-L-LAL-------YSSL-------DALSYA----------------ELDARANGLANILREQD-IG---IIPICMERSVELYVSILAIIKAG-SAWCPID-TTSPVQRRTSLIARA----HSKFLLT------------NTEL------PLVEPCLEQI----IL--VD-----------------------------------------------------------------------------------------------------------------------------------------------------------------------------------------------------------------------------------------------------------------------------------------------------------------------------------------------------------------------------------------------------------------------------------------------------------------------------------------------------------------------------------------------------------------------------------------------------------------------------------------------------------------------------------------------------------------------------------------------------------------------------------------------------------------------------------------------------------------------------------------------------------------------------------------------------------------------------------------------------------------------------------------------------------------------------------------------------------------------------------------------------------------------------------------------------------------------------------------------------------------------------------------------------------------------------------------------------------------------------------------------------------------------------------------------------------------------------------------------------------------------------------------------------------------------------------------------------------------KTDCKTS---------KPR--DSIASS--------KVSGKDLAYLL-WTSGTTGEPKGVMIQHSAAAQ-AMRD-LQVQVE-D--SEQVRTLQLSAYSF-DVFVQDLFYTWGLAGTVISGTRE-LVL--GTFTEFIWK--SQPTHAHLTPSFGAELK------------G-STL--QYVTFIGEKLTEDVAEAWA----P-DITTRAYNTYGPAENA-V--------------------------------------------------------------------------------------------------------------------------------------------------------------------------------------------------------------------------------------------------------------------------------------------------------------------------------------------------------------------------------------------------------------------------------------------------------------------------------------------------------------------------------------------------------------------------------------------------------------------------------------------------------------------------------------------------------------------------------------------------------------------------------------------------------------------------VSTMR--------RFYGKS--RKAANVG--------------------------------------------------------------------------------------FPLN------------------------------------------------------------------------------------------------------------------------------------------------------------------------------PCTAYVM---GTWELVPRYGV--GELALGGAQVG-KGYL-ANEAK--TTKA--FIQGP--------------------GIDE---RIYLTGDLVR-LN--D--G---FEFLGRND--D-LVKITGIRIELSE--ISAACAS-DD-AI--------EHVETLYLQ--RPAENNN-KVVVFV----------------------------------------------------------------------------------------------------------------------------------------------------------------------------------------------------------------------------------------------------------------------------------------------------------------------------------------------------------------------------------------------------------SVNVDTRKIRT-----------------------------------------------------------------------------------------------------------------------------------------------------------------------------------------------------------------------------------------------------------------------------------------------------------------------------------------------------------------------------------------------------------------------------------------------------------------------------------------------------------------------------------------------------------------------------------------------------------------------------------------------------------------------------------------------------------------------------------------------------------------------------------------------------------------------------------------------------------------------------------------------------------------------------------------------------------------------------QVFKR----------------AKDM----LPSY------------------MVPGH--V--VVL--MPTA-SNKVDRKSL----------------------------------------------------------------------------------------------------------------------------------------------------------------------------------------------------------------------------------------------------------------------------------------------------------------------------------------------------------------------------------------------------------------------------------------------------------------------------------------------------------------------------------------------------------------------------------------------------------------------------------------------------------------------------------------------------------------------------------------------------------------------------------------------------------------------------------------------------------------------------------------------------------------------------------------------------------------------------------------------------------------------------------------------------------------------------------------------------------------------------------------------------------------------------------------------------------------------------------------------------------------------------------------------------------------------------------------------------------------------------------------------------------------------------------------------------------------------------------------------------------------------------------------------------------------------------------------------------------------------------------------------------------------------------------------------------------------------------------------------------------------------------------------------------------------------------------------------------------------------------------------------------------------------------------------------------------------------------------------------------------------------------------------------------------------------------------------------------------------------------------------------------------------------------------------------------------------------------------------------------------------------------------------------------------------------------------------------------------------------------------------------------------------------------------------------------------------------------------------------------------------------------------------------------------------------------------------------------------------------------------------------------------------------------------------------------------------------------------------------------------------------------------------------------------------------------------------------------------------------------------------------------------------------------------------------------------------------------------------------------------------------------------------------------------------------------------------------------------------------------------------------------------------------------------------------------------------------------------------------------------------------------------------------------------------------------------------------------------------------------------------------------------------------------------------------------------------------------------------------------------------------------------------------------------------------------------------------------------------------------------------------------------------------------------------------------------------------------------------------------------------------------------------------------------------------------------------------------------------------------------------------------------------------------------------------------------------------------------------------------------------------------------------------------------------------------------------------------------------------------------------------------------------------------------------------------------------------------------------------------------------------------------------------------------------------------------------------------------------------------------------------------------------------------------------------------------------------------------------------------------------------------------------------------------------------------------------------------------------------------------------------------------------------------------------------------------------------------------------------------------------------------------------------------------------------------------------------------------------------------------------------------------------------------------------------------------------------------------------------------------------------------------------------------------------------------------------------------------------------------------------------------------------------------------------------------------------------------------------------------------------------------------------------------------------------------------------------------------------------------------------------------------------------------------------------------------------------------------------------------------------------------------------------------------------------------------------------------------------------------------------------------------------------------------------------------------------------------------------------------------------------------------------------------------------------------------------------------------------------------------------------------------------------------------------------------------------------------------------------------------------------------------------------------------------------------------------------------------------------------------------------------------------------------------------------------------------------------------------------------------------------------------------------------------------------------------------------------------------------------------------------------------------------------------------------------------------------------------------------------------------------------------------------------------------------------------------------------------------------------------------------------------------------------------------------------------------------------------------------------------------------------------------------------------------------------------------------------------------------------------------------------------------------------------------------------------------------------------------------------------------------------------------------------------------------------------------------------------------------------------------------------------------------------------------------------------------------------------------------------------------------------------------------------------------------------------------------------------------------------------------------------------------------------------------------------------------------------------------------------------------------------------------------------------------------------------------------------------------------------------------------------------------------------------------------------------------------------------------------
>Um_fer3_UM01434.1_A2_3
--------------------------------------------------------------------------------------------------------------------------------------------------------------------------------------------------------------------------------------------------------------------------------------------------------------------------------------------------------------------------------------------------------------------------------------------------------------------------------------------------------------------------------------------------------------------------------------------------------------------------------------------------------------------------------------------------------------------------------------------------------------------------------------------------------------------------------------------------------------------------------------------------------------------------------------------------------------------------------------------------------------------------------------------------------------------------------------------------------------------------------------------------------------------------------------------------------------------------------------------------------------------------------------------------------------------------------------------------------------------------------------------------------------------------------------------------------------------------------------------------------------------------------------------------------------------------------------------------------------------------------------------------------------------------------------------------------------------------------------------------------------------------------------------------------------------------------------------------------------------------------------------------------------------------------------------------------------------------------------------------------------------------------------------------------------------------------------------------------------------------------------------------------------------------------------------------------------------------------------------------------------------------------------------------------------------------------------------------------------------------------------------------------------------------------------------------------------------------------------------------------------------------------------------------------------------------------------------------------------------------------------------------------------------------------------------------------------------------------------------------------------------------------------------------------------------------------------------------------------------------------------------------------------------------------------------------------------------------------------------------------------------------------------------------------------------------------------------------------------------------------------------------------------------------------------------------------------------------------------------------------------------------------------------------------------------------------------------------------------------------------------------------------------------------------------------------------------------------------------------------------------------------------------------------------------------------------------------------------------------------------------------------------------------------------------------------------------------------------------------------------------------------------------------------------------------------------------------------------------------------------------------------------------------------------------------------------------------------------------------------------------------------------------------------------------------------------------------------------------------------------------------------------------------------------------------------------------------------------------------------------------------------------------------------------------------------------------------------------------------------------------------------------------------------------------------------------------------------------------------------------------------------------------------------------------------------------------------------------------------------------------------------------------------------------------------------------------------------------------------------------------------------------------------------------------------------------------------------------------------------------------------------------------------------------------------------------------------------------------------------------------------------HSYFENKAATEPE-A-IAL--E----FGSM---------WTYF----------------ELNAQANRLARYLSVTG--KPTLPIPICMERCPELYVGVLATLKAG-GAWCPID--QSPRARQLELIART----KSRVVLV------TPN---SADL-GAD-GQPLTIKVNAC---------------------------------------------------------------------------------------------------------------------------------------------------------------------------------------------------------------------------------------------------------------------------------------------------------------------------------------------------------------------------------------------------------------------------------------------------------------------------------------------------------------------------------------------------------------------------------------------------------------------------------------------------------------------------------------------------------------------------------------------------------------------------------------------------------------------------------------------------------------------------------------------------------------------------------------------------------------------------------------------------------------------------------------------------------------------------------------------------------------------------------------------------------------------------------------------------------------------------------------------------------------------------------------------------------------------------------------------------------------------------------------------------------------------------------------------------------------------------------------------------------------------------------------------------------------------------------------------------------------------------DTSQHHL---------SADNLRPTATP--------A----TLAYLI-WTSGTTGAPKGVMIEHASAVA-SMQA-LQQHVK-Q--QDMPRCLQFSAYTF-DVFVQDLFWTWGLGGAIIAATRE-IML--GSTAELIAA--SQTSHAHLTPAFAGLRR--DS--------C-PSI--TSVTFIGEKLTESVAADWT----S-SCASIVYNTYGPAEVT-V--------------------------------------------------------------------------------------------------------------------------------------------------------------------------------------------------------------------------------------------------------------------------------------------------------------------------------------------------------------------------------------------------------------------------------------------------------------------------------------------------------------------------------------------------------------------------------------------------------------------------------------------------------------------------------------------------------------------------------------------------------------------------------------------------------------------------VATLR--------QLFGGE--KQSANVG--------------------------------------------------------------------------------------VPMQ------------------------------------------------------------------------------------------------------------------------------------------------------------------------------GVTAIVC---QPIRPCAKGSI--GELVLAGAQVG-RGYL-NDKAK--TEAA--FTYSP-------------------EW-KQ---RLYYTGDYVR-ML-HD--G--SIEFIGRRD--D-LVKLGGIRVELSE--ISAALSV-QQ-VV--------ERVETMMLS--RLDRPTK-QVISFL---------------------------------------------------------------------------------------------------------------------------------------------------------------------------------------------------------------------------------------------------------------------------------------------------------------------------------------------------------------------------------------------------------ASGDAIQLAHQT-------------------------------------------------------------------------------------------------------------------------------------------------------------------------------------------------------------------------------------------------------------------------------------------------------------------------------------------------------------------------------------------------------------------------------------------------------------------------------------------------------------------------------------------------------------------------------------------------------------------------------------------------------------------------------------------------------------------------------------------------------------------------------------------------------------------------------------------------------------------------------------------------------------------------------------------------------------------------------LNN----------------VRDV----LPPY------------------MVPSM--V--LVL--IPTA-SAKIDRAKL----------------------------------------------------------------------------------------------------------------------------------------------------------------------------------------------------------------------------------------------------------------------------------------------------------------------------------------------------------------------------------------------------------------------------------------------------------------------------------------------------------------------------------------------------------------------------------------------------------------------------------------------------------------------------------------------------------------------------------------------------------------------------------------------------------------------------------------------------------------------------------------------------------------------------------------------------------------------------------------------------------------------------------------------------------------------------------------------------------------------------------------------------------------------------------------------------------------------------------------------------------------------------------------------------------------------------------------------------------------------------------------------------------------------------------------------------------------------------------------------------------------------------------------------------------------------------------------------------------------------------------------------------------------------------------------------------------------------------------------------------------------------------------------------------------------------------------------------------------------------------------------------------------------------------------------------------------------------------------------------------------------------------------------------------------------------------------------------------------------------------------------------------------------------------------------------------------------------------------------------------------------------------------------------------------------------------------------------------------------------------------------------------------------------------------------------------------------------------------------------------------------------------------------------------------------------------------------------------------------------------------------------------------------------------------------------------------------------------------------------------------------------------------------------------------------------------------------------------------------------------------------------------------------------------------------------------------------------------------------------------------------------------------------------------------------------------------------------------------------------------------------------------------------------------------------------------------------------------------------------------------------------------------------------------------------------------------------------------------------------------------------------------------------------------------------------------------------------------------------------------------------------------------------------------------------------------------------------------------------------------------------------------------------------------------------------------------------------------------------------------------------------------------------------------------------------------------------------------------------------------------------------------------------------------------------------------------------------------------------------------------------------------------------------------------------------------------------------------------------------------------------------------------------------------------------------------------------------------------------------------------------------------------------------------------------------------------------------------------------------------------------------------------------------------------------------------------------------------------------------------------------------------------------------------------------------------------------------------------------------------------------------------------------------------------------------------------------------------------------------------------------------------------------------------------------------------------------------------------------------------------------------------------------------------------------------------------------------------------------------------------------------------------------------------------------------------------------------------------------------------------------------------------------------------------------------------------------------------------------------------------------------------------------------------------------------------------------------------------------------------------------------------------------------------------------------------------------------------------------------------------------------------------------------------------------------------------------------------------------------------------------------------------------------------------------------------------------------------------------------------------------------------------------------------------------------------------------------------------------------------------------------------------------------------------------------------------------------------------------------------------------------------------------------------------------------------------------------------------------------------------------------------------------------------------------------------------------------------------------------------------------------------------------------------------------------------------------------------------------------------------------------------------------------------------------------------------------------------------------------------------------------------------------------------------------------------------------------------------------------------------------------------------------------------------------------------------------------------------------------------------------------------------------------------------------------------------------------------------------------------------------------------------------------------------------------------------------------------------------------------------------------------------------------------------------------------------------------------------------------------------------------------------------------------------------------------------------------------------------------------------------------------------------------------------------------------------------------------------------------------------------------------------------------------------------------------------------------------------------------------------------------------------------------------------------------------------------------------------------------------------------------------------------------------------------------------------------------------------------------
>Ch_NPS2_CocheC5_77609_A3_4
--------------------------------------------------------------------------------------------------------------------------------------------------------------------------------------------------------------------------------------------------------------------------------------------------------------------------------------------------------------------------------------------------------------------------------------------------------------------------------------------------------------------------------------------------------------------------------------------------------------------------------------------------------------------------------------------------------------------------------------------------------------------------------------------------------------------------------------------------------------------------------------------------------------------------------------------------------------------------------------------------------------------------------------------------------------------------------------------------------------------------------------------------------------------------------------------------------------------------------------------------------------------------------------------------------------------------------------------------------------------------------------------------------------------------------------------------------------------------------------------------------------------------------------------------------------------------------------------------------------------------------------------------------------------------------------------------------------------------------------------------------------------------------------------------------------------------------------------------------------------------------------------------------------------------------------------------------------------------------------------------------------------------------------------------------------------------------------------------------------------------------------------------------------------------------------------------------------------------------------------------------------------------------------------------------------------------------------------------------------------------------------------------------------------------------------------------------------------------------------------------------------------------------------------------------------------------------------------------------------------------------------------------------------------------------------------------------------------------------------------------------------------------------------------------------------------------------------------------------------------------------------------------------------------------------------------------------------------------------------------------------------------------------------------------------------------------------------------------------------------------------------------------------------------------------------------------------------------------------------------------------------------------------------------------------------------------------------------------------------------------------------------------------------------------------------------------------------------------------------------------------------------------------------------------------------------------------------------------------------------------------------------------------------------------------------------------------------------------------------------------------------------------------------------------------------------------------------------------------------------------------------------------------------------------------------------------------------------------------------------------------------------------------------------------------------------------------------------------------------------------------------------------------------------------------------------------------------------------------------------------------------------------------------------------------------------------------------------------------------------------------------------------------------------------------------------------------------------------------------------------------------------------------------------------------------------------------------------------------------------------------------------------------------------------------------------------------------------------------------------------------------------------------------------------------------------------------------------------------------------------------------------------------------------------------------------------------------------------------------------------------------------------HSGFERTALLHPD-R-IAL--D----FKKT--------TWSFE----------------QLNREANQIAHALIRAG-AWPDQVIPIHISKSPIYYASILGVLKSG-AAFAPVH-PDLPEARKQLMFKDL----KPKIILC------DDG---SLDL-----PDVTVLITQSM---------------------------------------------------------------------------------------------------------------------------------------------------------------------------------------------------------------------------------------------------------------------------------------------------------------------------------------------------------------------------------------------------------------------------------------------------------------------------------------------------------------------------------------------------------------------------------------------------------------------------------------------------------------------------------------------------------------------------------------------------------------------------------------------------------------------------------------------------------------------------------------------------------------------------------------------------------------------------------------------------------------------------------------------------------------------------------------------------------------------------------------------------------------------------------------------------------------------------------------------------------------------------------------------------------------------------------------------------------------------------------------------------------------------------------------------------------------------------------------------------------------------------------------------------------------------------------------------------------------------------SSDDVS----------NPI-----IED--------K----NLAYCL-FTSGSTGVPKAVSMEHCAPIQ-TIES-SRTIIP-W--NPQSRLLQYAAVTF-DMCYYDCFLSWTFGFALCAAEQS-DLL--NDLSGVIKT--LEADLLDLTPSVAETLA--DV----------PNV--KWLYCIGEAMSSSVVKEWE---------GACVNSYGPTEAA-F--------------------------------------------------------------------------------------------------------------------------------------------------------------------------------------------------------------------------------------------------------------------------------------------------------------------------------------------------------------------------------------------------------------------------------------------------------------------------------------------------------------------------------------------------------------------------------------------------------------------------------------------------------------------------------------------------------------------------------------------------------------------------------------------------------------------------CTTIT---------PLSKD--ESTSIIG--------------------------------------------------------------------------------------KPFP------------------------------------------------------------------------------------------------------------------------------------------------------------------------------TTSFAVF---GSQTPLPALSI--GELYIGGAQLA-RGYW-GRANL--TNDR--FVSRC----------------------GQ---RFYKSGDMVR-ML-SD--G--NFEFMGRLD--D-QVKIRGLRVELGE--INSILAE-DPDLL--------SVTTQILLK---GESSKE-QLVSFM-------------------------------------------------------------------------------------------------------------------------------------------------------------------------------------------------------------------------------------------------------------------------------------------------------------------------------------------------------------------------------------------------------VQSIQESDIPTLQR-----------------------------------------------------------------------------------------------------------------------------------------------------------------------------------------------------------------------------------------------------------------------------------------------------------------------------------------------------------------------------------------------------------------------------------------------------------------------------------------------------------------------------------------------------------------------------------------------------------------------------------------------------------------------------------------------------------------------------------------------------------------------------------------------------------------------------------------------------------------------------------------------------------------------------------------------------------------------------KLLSA-------------------R----LPSY------------------MVPQF--F--LVV--IPSM-AGKIDKKAL----------------------------------------------------------------------------------------------------------------------------------------------------------------------------------------------------------------------------------------------------------------------------------------------------------------------------------------------------------------------------------------------------------------------------------------------------------------------------------------------------------------------------------------------------------------------------------------------------------------------------------------------------------------------------------------------------------------------------------------------------------------------------------------------------------------------------------------------------------------------------------------------------------------------------------------------------------------------------------------------------------------------------------------------------------------------------------------------------------------------------------------------------------------------------------------------------------------------------------------------------------------------------------------------------------------------------------------------------------------------------------------------------------------------------------------------------------------------------------------------------------------------------------------------------------------------------------------------------------------------------------------------------------------------------------------------------------------------------------------------------------------------------------------------------------------------------------------------------------------------------------------------------------------------------------------------------------------------------------------------------------------------------------------------------------------------------------------------------------------------------------------------------------------------------------------------------------------------------------------------------------------------------------------------------------------------------------------------------------------------------------------------------------------------------------------------------------------------------------------------------------------------------------------------------------------------------------------------------------------------------------------------------------------------------------------------------------------------------------------------------------------------------------------------------------------------------------------------------------------------------------------------------------------------------------------------------------------------------------------------------------------------------------------------------------------------------------------------------------------------------------------------------------------------------------------------------------------------------------------------------------------------------------------------------------------------------------------------------------------------------------------------------------------------------------------------------------------------------------------------------------------------------------------------------------------------------------------------------------------------------------------------------------------------------------------------------------------------------------------------------------------------------------------------------------------------------------------------------------------------------------------------------------------------------------------------------------------------------------------------------------------------------------------------------------------------------------------------------------------------------------------------------------------------------------------------------------------------------------------------------------------------------------------------------------------------------------------------------------------------------------------------------------------------------------------------------------------------------------------------------------------------------------------------------------------------------------------------------------------------------------------------------------------------------------------------------------------------------------------------------------------------------------------------------------------------------------------------------------------------------------------------------------------------------------------------------------------------------------------------------------------------------------------------------------------------------------------------------------------------------------------------------------------------------------------------------------------------------------------------------------------------------------------------------------------------------------------------------------------------------------------------------------------------------------------------------------------------------------------------------------------------------------------------------------------------------------------------------------------------------------------------------------------------------------------------------------------------------------------------------------------------------------------------------------------------------------------------------------------------------------------------------------------------------------------------------------------------------------------------------------------------------------------------------------------------------------------------------------------------------------------------------------------------------------------------------------------------------------------------------------------------------------------------------------------------------------------------------------------------------------------------------------------------------------------------------------------------------------------------------------------------------------------------------------------------------------------------------------------------------------------------------------------------------------------------------------------------------------------------------------------------------------------------------------------------------------------------------------------------------------------------------------------------------------------------------------------------------------------------------------------------------------------------------------------------------------------------------------------------------------------------------------------------------------------------------------------------------------------------------------------------------------------------------------------------------------------------------------------------------------------------------------------------------------------------------------------------------------------------------------------------------------------------------------------------------------------------------------------------------------------------------------------------------------------------------------------------------------------------
>Fg_FGSG05372.3_A2_3
--------------------------------------------------------------------------------------------------------------------------------------------------------------------------------------------------------------------------------------------------------------------------------------------------------------------------------------------------------------------------------------------------------------------------------------------------------------------------------------------------------------------------------------------------------------------------------------------------------------------------------------------------------------------------------------------------------------------------------------------------------------------------------------------------------------------------------------------------------------------------------------------------------------------------------------------------------------------------------------------------------------------------------------------------------------------------------------------------------------------------------------------------------------------------------------------------------------------------------------------------------------------------------------------------------------------------------------------------------------------------------------------------------------------------------------------------------------------------------------------------------------------------------------------------------------------------------------------------------------------------------------------------------------------------------------------------------------------------------------------------------------------------------------------------------------------------------------------------------------------------------------------------------------------------------------------------------------------------------------------------------------------------------------------------------------------------------------------------------------------------------------------------------------------------------------------------------------------------------------------------------------------------------------------------------------------------------------------------------------------------------------------------------------------------------------------------------------------------------------------------------------------------------------------------------------------------------------------------------------------------------------------------------------------------------------------------------------------------------------------------------------------------------------------------------------------------------------------------------------------------------------------------------------------------------------------------------------------------------------------------------------------------------------------------------------------------------------------------------------------------------------------------------------------------------------------------------------------------------------------------------------------------------------------------------------------------------------------------------------------------------------------------------------------------------------------------------------------------------------------------------------------------------------------------------------------------------------------------------------------------------------------------------------------------------------------------------------------------------------------------------------------------------------------------------------------------------------------------------------------------------------------------------------------------------------------------------------------------------------------------------------------------------------------------------------------------------------------------------------------------------------------------------------------------------------------------------------------------------------------------------------------------------------------------------------------------------------------------------------------------------------------------------------------------------------------------------------------------------------------------------------------------------------------------------------------------------------------------------------------------------------------------------------------------------------------------------------------------------------------------------------------------------------------------------------------------------------------------------------------------------------------------------------------------------------------------------------------------------------------------------------------------ARLFEDVVRKHPE-E-NAL-------------------LFSFR----------------ELNNEANQIAHYLQSCG-IQVGQVVAVIMEKSPALYASILAIIKCG-CGYLPIL-PSTPLARTREILLQA----EIKYCLV---DSSPDQ---LASM-----LELSTITVNTL---------------------------------------------------------------------------------------------------------------------------------------------------------------------------------------------------------------------------------------------------------------------------------------------------------------------------------------------------------------------------------------------------------------------------------------------------------------------------------------------------------------------------------------------------------------------------------------------------------------------------------------------------------------------------------------------------------------------------------------------------------------------------------------------------------------------------------------------------------------------------------------------------------------------------------------------------------------------------------------------------------------------------------------------------------------------------------------------------------------------------------------------------------------------------------------------------------------------------------------------------------------------------------------------------------------------------------------------------------------------------------------------------------------------------------------------------------------------------------------------------------------------------------------------------------------------------------------------------------------------------FNEFSTA--------------NLDNED-------------RLAYVI-YTSGTTGTPKGVAVQQQSIVA-NIEH-LEATYP-S--SSQGRLLQACSQAF-DVSVFEIFYTWCAGMCLCAGTND-TIL--EDIERSIRD--LEITHLSMTPTVAALVE--PS-----N--V-PSV--QFLVTAGEPMTQAVHNKWC---------HQLWQGYGPSETT-N--------------------------------------------------------------------------------------------------------------------------------------------------------------------------------------------------------------------------------------------------------------------------------------------------------------------------------------------------------------------------------------------------------------------------------------------------------------------------------------------------------------------------------------------------------------------------------------------------------------------------------------------------------------------------------------------------------------------------------------------------------------------------------------------------------------------------ICTVK---------KMATD--DHIEHLG--------------------------------------------------------------------------------------HVFP------------------------------------------------------------------------------------------------------------------------------------------------------------------------------NTSAVVL---ATLDTVPLNWV--GEFCFGGAQVA-QGYL-NMPEL--TAQK--FIHHP---------------------QYG---KLYRSGDMGR-ML--D--G--SLVILGRID--D-QVKLRGQRIEIGE--INSTVTM-AG-FA--------TSAATVLVE--HEESTIK-QLALFF-----------------------------------------------------------------------------------------------------------------------------------------------------------------------------------------------------------------------------------------------------------------------------------------------------------------------------------------------------------------------------------------------------------VNEVQQSLAA-----------------------------------------------------------------------------------------------------------------------------------------------------------------------------------------------------------------------------------------------------------------------------------------------------------------------------------------------------------------------------------------------------------------------------------------------------------------------------------------------------------------------------------------------------------------------------------------------------------------------------------------------------------------------------------------------------------------------------------------------------------------------------------------------------------------------------------------------------------------------------------------------------------------------------------------------------------------------------H-MQS-------------------R----LPGY------------------MVPSY--L--VPI--MPMTSSGKVDKRRL----------------------------------------------------------------------------------------------------------------------------------------------------------------------------------------------------------------------------------------------------------------------------------------------------------------------------------------------------------------------------------------------------------------------------------------------------------------------------------------------------------------------------------------------------------------------------------------------------------------------------------------------------------------------------------------------------------------------------------------------------------------------------------------------------------------------------------------------------------------------------------------------------------------------------------------------------------------------------------------------------------------------------------------------------------------------------------------------------------------------------------------------------------------------------------------------------------------------------------------------------------------------------------------------------------------------------------------------------------------------------------------------------------------------------------------------------------------------------------------------------------------------------------------------------------------------------------------------------------------------------------------------------------------------------------------------------------------------------------------------------------------------------------------------------------------------------------------------------------------------------------------------------------------------------------------------------------------------------------------------------------------------------------------------------------------------------------------------------------------------------------------------------------------------------------------------------------------------------------------------------------------------------------------------------------------------------------------------------------------------------------------------------------------------------------------------------------------------------------------------------------------------------------------------------------------------------------------------------------------------------------------------------------------------------------------------------------------------------------------------------------------------------------------------------------------------------------------------------------------------------------------------------------------------------------------------------------------------------------------------------------------------------------------------------------------------------------------------------------------------------------------------------------------------------------------------------------------------------------------------------------------------------------------------------------------------------------------------------------------------------------------------------------------------------------------------------------------------------------------------------------------------------------------------------------------------------------------------------------------------------------------------------------------------------------------------------------------------------------------------------------------------------------------------------------------------------------------------------------------------------------------------------------------------------------------------------------------------------------------------------------------------------------------------------------------------------------------------------------------------------------------------------------------------------------------------------------------------------------------------------------------------------------------------------------------------------------------------------------------------------------------------------------------------------------------------------------------------------------------------------------------------------------------------------------------------------------------------------------------------------------------------------------------------------------------------------------------------------------------------------------------------------------------------------------------------------------------------------------------------------------------------------------------------------------------------------------------------------------------------------------------------------------------------------------------------------------------------------------------------------------------------------------------------------------------------------------------------------------------------------------------------------------------------------------------------------------------------------------------------------------------------------------------------------------------------------------------------------------------------------------------------------------------------------------------------------------------------------------------------------------------------------------------------------------------------------------------------------------------------------------------------------------------------------------------------------------------------------------------------------------------------------------------------------------------------------------------------------------------------------------------------------------------------------------------------------------------------------------------------------------------------------------------------------------------------------------------------------------------------------------------------------------------------------------------------------------------------------------------------------------------------------------------------------------------------------------------------------------------------------------------------------------------------------------------------------------------------------------------------------------------------------------------------------------------------------------------------------------------------------------------------------------------------------------------------------------------------------------------------------------------------------------------------------------------------------------------------------------------------------------------------------------------------------------------------------------------------------------------------------------------------------------------------------------------------------------------------------------------------------------------------------------------------------------------------------------------------------------------------------------------------------------------------------------------------------------------------------------------------------------------------------------------------------------------------------------------------------------------------------------------------------------------------------------------------------------------------------------------------
>Af_Afu3g15270_A2_2
--------------------------------------------------------------------------------------------------------------------------------------------------------------------------------------------------------------------------------------------------------------------------------------------------------------------------------------------------------------------------------------------------------------------------------------------------------------------------------------------------------------------------------------------------------------------------------------------------------------------------------------------------------------------------------------------------------------------------------------------------------------------------------------------------------------------------------------------------------------------------------------------------------------------------------------------------------------------------------------------------------------------------------------------------------------------------------------------------------------------------------------------------------------------------------------------------------------------------------------------------------------------------------------------------------------------------------------------------------------------------------------------------------------------------------------------------------------------------------------------------------------------------------------------------------------------------------------------------------------------------------------------------------------------------------------------------------------------------------------------------------------------------------------------------------------------------------------------------------------------------------------------------------------------------------------------------------------------------------------------------------------------------------------------------------------------------------------------------------------------------------------------------------------------------------------------------------------------------------------------------------------------------------------------------------------------------------------------------------------------------------------------------------------------------------------------------------------------------------------------------------------------------------------------------------------------------------------------------------------------------------------------------------------------------------------------------------------------------------------------------------------------------------------------------------------------------------------------------------------------------------------------------------------------------------------------------------------------------------------------------------------------------------------------------------------------------------------------------------------------------------------------------------------------------------------------------------------------------------------------------------------------------------------------------------------------------------------------------------------------------------------------------------------------------------------------------------------------------------------------------------------------------------------------------------------------------------------------------------------------------------------------------------------------------------------------------------------------------------------------------------------------------------------------------------------------------------------------------------------------------------------------------------------------------------------------------------------------------------------------------------------------------------------------------------------------------------------------------------------------------------------------------------------------------------------------------------------------------------------------------------------------------------------------------------------------------------------------------------------------------------------------------------------------------------------------------------------------------------------------------------------------------------------------------------------------------------------------------------------------------------------------------------------------------------------------------------------------------------------------------------------------------------------------------------------------------------------------------------------------------------------------------------------------------------------------------------------------------------------------------------------------------HSALQRMAASHPS-R-TAV-ED----SGAR---------ITYA----------------GLAIKMNQLAG-LLERG-LELEQIVPIMLEKSINTIVAMFGILVAG-GAFLPLG-PENPRERNLGILEDC----GAKLVIA------DQL---NADF---F-KGT----SYEV----IV--ID--AIAWDT---------------------------------------------------------------------------------------------------------------------------------------------------------------------------------------------------------------------------------------------------------------------------------------------------------------------------------------------------------------------------------------------------------------------------------------------------------------------------------------------------------------------------------------------------------------------------------------------------------------------------------------------------------------------------------------------------------------------------------------------------------------------------------------------------------------------------------------------------------------------------------------------------------------------------------------------------------------------------------------------------------------------------------------------------------------------------------------------------------------------------------------------------------------------------------------------------------------------------------------------------------------------------------------------------------------------------------------------------------------------------------------------------------------------------------------------------------------------------------------------------------------------------------------------------------------------------------------------------------IPLQRQV---------VPG-----LNP--------N----SLAYVI-YTSGSTGKPKGTLIPHSAIVA-ALDG-ILYATT-----QNSRRIMWLNYTF-DGSFYPLFPTLATGRTLCVAPQN-TIV--GNLADVITK--LRVDQINLTPTMASLLH--PD-----D--V-PTL--EILATGGEPVTHHMLNVWA---------PRIYTSYGPTEAT-I--------------------------------------------------------------------------------------------------------------------------------------------------------------------------------------------------------------------------------------------------------------------------------------------------------------------------------------------------------------------------------------------------------------------------------------------------------------------------------------------------------------------------------------------------------------------------------------------------------------------------------------------------------------------------------------------------------------------------------------------------------------------------------------------------------------------------CVTTR---------QVTPD--MNIRNVG--------------------------------------------------------------------------------------RPFP------------------------------------------------------------------------------------------------------------------------------------------------------------------------------NTTALIL---DTMEELPSGSV--GELCIAGPQLA-RGYL-NRPEA--TNKA--FQGTA----------------------DQ---RFYRTGDLARLLN-----G--EIELFGRKD--D-QVKINGHRMELGE--IESVIKQ-TN-VF--------RQCAVTVLK-------KK-QLVAFC---------------------------------------------------------------------------------------------------------------------------------------------------------------------------------------------------------------------------------------------------------------------------------------------------------------------------------------------------------------------------------------------------------SLAPTELPEVDQ-------------------------------------------------------------------------------------------------------------------------------------------------------------------------------------------------------------------------------------------------------------------------------------------------------------------------------------------------------------------------------------------------------------------------------------------------------------------------------------------------------------------------------------------------------------------------------------------------------------------------------------------------------------------------------------------------------------------------------------------------------------------------------------------------------------------------------------------------------------------------------------------------------------------------------------------------------------------------------IKA----------------QLTT----LPQY------------------MVPTI--W--LPV--LPLT-SGKIDRKRL----------------------------------------------------------------------------------------------------------------------------------------------------------------------------------------------------------------------------------------------------------------------------------------------------------------------------------------------------------------------------------------------------------------------------------------------------------------------------------------------------------------------------------------------------------------------------------------------------------------------------------------------------------------------------------------------------------------------------------------------------------------------------------------------------------------------------------------------------------------------------------------------------------------------------------------------------------------------------------------------------------------------------------------------------------------------------------------------------------------------------------------------------------------------------------------------------------------------------------------------------------------------------------------------------------------------------------------------------------------------------------------------------------------------------------------------------------------------------------------------------------------------------------------------------------------------------------------------------------------------------------------------------------------------------------------------------------------------------------------------------------------------------------------------------------------------------------------------------------------------------------------------------------------------------------------------------------------------------------------------------------------------------------------------------------------------------------------------------------------------------------------------------------------------------------------------------------------------------------------------------------------------------------------------------------------------------------------------------------------------------------------------------------------------------------------------------------------------------------------------------------------------------------------------------------------------------------------------------------------------------------------------------------------------------------------------------------------------------------------------------------------------------------------------------------------------------------------------------------------------------------------------------------------------------------------------------------------------------------------------------------------------------------------------------------------------------------------------------------------------------------------------------------------------------------------------------------------------------------------------------------------------------------------------------------------------------------------------------------------------------------------------------------------------------------------------------------------------------------------------------------------------------------------------------------------------------------------------------------------------------------------------------------------------------------------------------------------------------------------------------------------------------------------------------------------------------------------------------------------------------------------------------------------------------------------------------------------------------------------------------------------------------------------------------------------------------------------------------------------------------------------------------------------------------------------------------------------------------------------------------------------------------------------------------------------------------------------------------------------------------------------------------------------------------------------------------------------------------------------------------------------------------------------------------------------------------------------------------------------------------------------------------------------------------------------------------------------------------------------------------------------------------------------------------------------------------------------------------------------------------------------------------------------------------------------------------------------------------------------------------------------------------------------------------------------------------------------------------------------------------------------------------------------------------------------------------------------------------------------------------------------------------------------------------------------------------------------------------------------------------------------------------------------------------------------------------------------------------------------------------------------------------------------------------------------------------------------------------------------------------------------------------------------------------------------------------------------------------------------------------------------------------------------------------------------------------------------------------------------------------------------------------------------------------------------------------------------------------------------------------------------------------------------------------------------------------------------------------------------------------------------------------------------------------------------------------------------------------------------------------------------------------------------------------------------------------------------------------------------------------------------------------------------------------------------------------------------------------------------------------------------------------------------------------------------------------------------------------------------------------------------------------------------------------------------------------------------------------------------------------------------------------------------------------------------------------------------------------------------------------------------------------------------------------------------------------------------------------------------------------------------------------------------------------------------------------------------------------------------------------------------------------------------------------------------------------------------------------------------------------------------------------------------------------------------------------------------------------------------------------------------------------------------------------------------------------------------------------------------------------------------------------------------------------------------------------------------------------------------------------------------------------------------------------------------------------------------------------------------------
>Af_SidE_Afu3g03350_A2_2
--------------------------------------------------------------------------------------------------------------------------------------------------------------------------------------------------------------------------------------------------------------------------------------------------------------------------------------------------------------------------------------------------------------------------------------------------------------------------------------------------------------------------------------------------------------------------------------------------------------------------------------------------------------------------------------------------------------------------------------------------------------------------------------------------------------------------------------------------------------------------------------------------------------------------------------------------------------------------------------------------------------------------------------------------------------------------------------------------------------------------------------------------------------------------------------------------------------------------------------------------------------------------------------------------------------------------------------------------------------------------------------------------------------------------------------------------------------------------------------------------------------------------------------------------------------------------------------------------------------------------------------------------------------------------------------------------------------------------------------------------------------------------------------------------------------------------------------------------------------------------------------------------------------------------------------------------------------------------------------------------------------------------------------------------------------------------------------------------------------------------------------------------------------------------------------------------------------------------------------------------------------------------------------------------------------------------------------------------------------------------------------------------------------------------------------------------------------------------------------------------------------------------------------------------------------------------------------------------------------------------------------------------------------------------------------------------------------------------------------------------------------------------------------------------------------------------------------------------------------------------------------------------------------------------------------------------------------------------------------------------------------------------------------------------------------------------------------------------------------------------------------------------------------------------------------------------------------------------------------------------------------------------------------------------------------------------------------------------------------------------------------------------------------------------------------------------------------------------------------------------------------------------------------------------------------------------------------------------------------------------------------------------------------------------------------------------------------------------------------------------------------------------------------------------------------------------------------------------------------------------------------------------------------------------------------------------------------------------------------------------------------------------------------------------------------------------------------------------------------------------------------------------------------------------------------------------------------------------------------------------------------------------------------------------------------------------------------------------------------------------------------------------------------------------------------------------------------------------------------------------------------------------------------------------------------------------------------------------------------------------------------------------------------------------------------------------------------------------------------------------------------------------------------------------------------------------------------------------------------------------------------------------------------------------------------------------------------------------------------------------------------------------NGQFEATVRTYPN-R-TAI--N----YNEQ--------FLTYA----------------ELDSEANRMTHYLSELG-VVPGDIVPLLLEKSPLMIKAILALFKLG-AAYVPLS-PENPLERNAYIARDV----SAKFVLT-------EK---EEAY-FASESDIPSVLLDQA---------------------------------------------------------------------------------------------------------------------------------------------------------------------------------------------------------------------------------------------------------------------------------------------------------------------------------------------------------------------------------------------------------------------------------------------------------------------------------------------------------------------------------------------------------------------------------------------------------------------------------------------------------------------------------------------------------------------------------------------------------------------------------------------------------------------------------------------------------------------------------------------------------------------------------------------------------------------------------------------------------------------------------------------------------------------------------------------------------------------------------------------------------------------------------------------------------------------------------------------------------------------------------------------------------------------------------------------------------------------------------------------------------------------------------------------------------------------------------------------------------------------------------------------------------------------------------------------------------------------------NLSQYGP---------EPQ--LVTVSP-------------DAAYLL-YTSGSTGLPKGVMVTHGACAA-AMQS-IIEFEH-Q--GQESRMLQFSNYVF-DVSLYDFFVALHSGGTLCIAPSE-RLL--NNLAEVINE--MNVNHVFLTPTVARLLN--PK--------DVPNL--ESMTVGGEQLTRDVVTTWA----S---RVTLRNGYGPTEAS-V--------------------------------------------------------------------------------------------------------------------------------------------------------------------------------------------------------------------------------------------------------------------------------------------------------------------------------------------------------------------------------------------------------------------------------------------------------------------------------------------------------------------------------------------------------------------------------------------------------------------------------------------------------------------------------------------------------------------------------------------------------------------------------------------------------------------------LVTMK---------DVDTD--TTGGNIG--------------------------------------------------------------------------------------RPLA------------------------------------------------------------------------------------------------------------------------------------------------------------------------------SVGAIVL---DGVRPVPYGAV--GELCFFGPQLA-QGYF-KKPDI--TSAA--FIESE-------------------VLNGR---RLYRSGDLAR-YL--N--G--DIECLGRKD--D-QVKINGHRIELGE--IEQAFLR-TG-EI--------KDCVLTVWK----HNSTA-HLVAVA---------------------------------------------------------------------------------------------------------------------------------------------------------------------------------------------------------------------------------------------------------------------------------------------------------------------------------------------------------------------------------------------------------VPLDGFAENVQR-------------------------------------------------------------------------------------------------------------------------------------------------------------------------------------------------------------------------------------------------------------------------------------------------------------------------------------------------------------------------------------------------------------------------------------------------------------------------------------------------------------------------------------------------------------------------------------------------------------------------------------------------------------------------------------------------------------------------------------------------------------------------------------------------------------------------------------------------------------------------------------------------------------------------------------------------------------------------------VRS----------------KLTG----LTPY------------------MIPKA--I--VPL--LPRLPSGKANRKQL----------------------------------------------------------------------------------------------------------------------------------------------------------------------------------------------------------------------------------------------------------------------------------------------------------------------------------------------------------------------------------------------------------------------------------------------------------------------------------------------------------------------------------------------------------------------------------------------------------------------------------------------------------------------------------------------------------------------------------------------------------------------------------------------------------------------------------------------------------------------------------------------------------------------------------------------------------------------------------------------------------------------------------------------------------------------------------------------------------------------------------------------------------------------------------------------------------------------------------------------------------------------------------------------------------------------------------------------------------------------------------------------------------------------------------------------------------------------------------------------------------------------------------------------------------------------------------------------------------------------------------------------------------------------------------------------------------------------------------------------------------------------------------------------------------------------------------------------------------------------------------------------------------------------------------------------------------------------------------------------------------------------------------------------------------------------------------------------------------------------------------------------------------------------------------------------------------------------------------------------------------------------------------------------------------------------------------------------------------------------------------------------------------------------------------------------------------------------------------------------------------------------------------------------------------------------------------------------------------------------------------------------------------------------------------------------------------------------------------------------------------------------------------------------------------------------------------------------------------------------------------------------------------------------------------------------------------------------------------------------------------------------------------------------------------------------------------------------------------------------------------------------------------------------------------------------------------------------------------------------------------------------------------------------------------------------------------------------------------------------------------------------------------------------------------------------------------------------------------------------------------------------------------------------------------------------------------------------------------------------------------------------------------------------------------------------------------------------------------------------------------------------------------------------------------------------------------------------------------------------------------------------------------------------------------------------------------------------------------------------------------------------------------------------------------------------------------------------------------------------------------------------------------------------------------------------------------------------------------------------------------------------------------------------------------------------------------------------------------------------------------------------------------------------------------------------------------------------------------------------------------------------------------------------------------------------------------------------------------------------------------------------------------------------------------------------------------------------------------------------------------------------------------------------------------------------------------------------------------------------------------------------------------------------------------------------------------------------------------------------------------------------------------------------------------------------------------------------------------------------------------------------------------------------------------------------------------------------------------------------------------------------------------------------------------------------------------------------------------------------------------------------------------------------------------------------------------------------------------------------------------------------------------------------------------------------------------------------------------------------------------------------------------------------------------------------------------------------------------------------------------------------------------------------------------------------------------------------------------------------------------------------------------------------------------------------------------------------------------------------------------------------------------------------------------------------------------------------------------------------------------------------------------------------------------------------------------------------------------------------------------------------------------------------------------------------------------------------------------------------------------------------------------------------------------------------------------------------------------------------------------------------------------------------------------------------------------------------------------------------------------------------------------------------------------------------------------------------------------------------------------------------------------------------------------------------------------------------------------------------------------------------------------------------------------------------------------------------------------------------------------------------------------------------------------------------------------------------------------------------------------------------------------------------------------------------------------------------------------------------------------------------------------------------------------------------------------------------------------------------------------------------------------------------------------------------------------------------------------------------------------------------------------------------------------------------------------------------------------------------------------------------------------------------------------------------------------------------------------------------
>Cp_PS1_CAB39315.1_A2_3
--------------------------------------------------------------------------------------------------------------------------------------------------------------------------------------------------------------------------------------------------------------------------------------------------------------------------------------------------------------------------------------------------------------------------------------------------------------------------------------------------------------------------------------------------------------------------------------------------------------------------------------------------------------------------------------------------------------------------------------------------------------------------------------------------------------------------------------------------------------------------------------------------------------------------------------------------------------------------------------------------------------------------------------------------------------------------------------------------------------------------------------------------------------------------------------------------------------------------------------------------------------------------------------------------------------------------------------------------------------------------------------------------------------------------------------------------------------------------------------------------------------------------------------------------------------------------------------------------------------------------------------------------------------------------------------------------------------------------------------------------------------------------------------------------------------------------------------------------------------------------------------------------------------------------------------------------------------------------------------------------------------------------------------------------------------------------------------------------------------------------------------------------------------------------------------------------------------------------------------------------------------------------------------------------------------------------------------------------------------------------------------------------------------------------------------------------------------------------------------------------------------------------------------------------------------------------------------------------------------------------------------------------------------------------------------------------------------------------------------------------------------------------------------------------------------------------------------------------------------------------------------------------------------------------------------------------------------------------------------------------------------------------------------------------------------------------------------------------------------------------------------------------------------------------------------------------------------------------------------------------------------------------------------------------------------------------------------------------------------------------------------------------------------------------------------------------------------------------------------------------------------------------------------------------------------------------------------------------------------------------------------------------------------------------------------------------------------------------------------------------------------------------------------------------------------------------------------------------------------------------------------------------------------------------------------------------------------------------------------------------------------------------------------------------------------------------------------------------------------------------------------------------------------------------------------------------------------------------------------------------------------------------------------------------------------------------------------------------------------------------------------------------------------------------------------------------------------------------------------------------------------------------------------------------------------------------------------------------------------------------------------------------------------------------------------------------------------------------------------------------------------------------------------------------------------------------------------------------------------------------------------------------------------------------------------------------------------------------------------------------------------------------HQAIQAKCQAQPD-A-TAI--D----ADGC---------VTYG----------------ELERRAEKLAGLVSHVS--KPDQVVVLYFSKSWLTVVAQLAVLKAG-AAFITLE-ISQPVHYLQRVISAL----GPVLVLT-----SEDLFSAAEDL-----QENAVPVMADK---------------------------------------------------------------------------------------------------------------------------------------------------------------------------------------------------------------------------------------------------------------------------------------------------------------------------------------------------------------------------------------------------------------------------------------------------------------------------------------------------------------------------------------------------------------------------------------------------------------------------------------------------------------------------------------------------------------------------------------------------------------------------------------------------------------------------------------------------------------------------------------------------------------------------------------------------------------------------------------------------------------------------------------------------------------------------------------------------------------------------------------------------------------------------------------------------------------------------------------------------------------------------------------------------------------------------------------------------------------------------------------------------------------------------------------------------------------------------------------------------------------------------------------------------------------------------------------------------------------------------DDLRTS----------QASSSACTVEC-------------DLMYII-ATSGTTGMPKIVMTDHQAFMT-NASP-LMNGLG-I--TSDSRVFQFCGYSF-DLLIVEHFLTLLAGGCICIPSLH-NRN--NRFAASIVE--LEANWVGSPSSVLQLLD--PQ--------TVPTV--KTIMQAGERLQQGLVDRWA----S---HVRLINAYGPAECS-V--------------------------------------------------------------------------------------------------------------------------------------------------------------------------------------------------------------------------------------------------------------------------------------------------------------------------------------------------------------------------------------------------------------------------------------------------------------------------------------------------------------------------------------------------------------------------------------------------------------------------------------------------------------------------------------------------------------------------------------------------------------------------------------------------------------------------GALAR-------DTVRPDT--DDVQNLG--------------------------------------------------------------------------------------FAT-------------------------------------------------------------------------------------------------------------------------------------------------------------------------------GSVCWIV--ETSEKLVPIGAE--GELIIEGHTLS-RGYL-GDADK--TNAS--FLRLP------------------NQSQGH---RVYLTGDIVR-QN-SD--G--SMSFVRRKD--A-QVKIRGQRVELTD--VEHQVER-FI-GA--------HQVVTDIVQ---IPNSQSSILVALV---------------------------------------------------------------------------------------------------------------------------------------------------------------------------------------------------------------------------------------------------------------------------------------------------------------------------------------------------------------------------------------------------------LPTSSFTANANA-------------------------------------------------------------------------------------------------------------------------------------------------------------------------------------------------------------------------------------------------------------------------------------------------------------------------------------------------------------------------------------------------------------------------------------------------------------------------------------------------------------------------------------------------------------------------------------------------------------------------------------------------------------------------------------------------------------------------------------------------------------------------------------------------------------------------------------------------------------------------------------------------------------------------------------------------------------------------------AET----------------ALQD---RMPAY------------------MVPDL--F--VPV--LPREASGKIGRKAI----------------------------------------------------------------------------------------------------------------------------------------------------------------------------------------------------------------------------------------------------------------------------------------------------------------------------------------------------------------------------------------------------------------------------------------------------------------------------------------------------------------------------------------------------------------------------------------------------------------------------------------------------------------------------------------------------------------------------------------------------------------------------------------------------------------------------------------------------------------------------------------------------------------------------------------------------------------------------------------------------------------------------------------------------------------------------------------------------------------------------------------------------------------------------------------------------------------------------------------------------------------------------------------------------------------------------------------------------------------------------------------------------------------------------------------------------------------------------------------------------------------------------------------------------------------------------------------------------------------------------------------------------------------------------------------------------------------------------------------------------------------------------------------------------------------------------------------------------------------------------------------------------------------------------------------------------------------------------------------------------------------------------------------------------------------------------------------------------------------------------------------------------------------------------------------------------------------------------------------------------------------------------------------------------------------------------------------------------------------------------------------------------------------------------------------------------------------------------------------------------------------------------------------------------------------------------------------------------------------------------------------------------------------------------------------------------------------------------------------------------------------------------------------------------------------------------------------------------------------------------------------------------------------------------------------------------------------------------------------------------------------------------------------------------------------------------------------------------------------------------------------------------------------------------------------------------------------------------------------------------------------------------------------------------------------------------------------------------------------------------------------------------------------------------------------------------------------------------------------------------------------------------------------------------------------------------------------------------------------------------------------------------------------------------------------------------------------------------------------------------------------------------------------------------------------------------------------------------------------------------------------------------------------------------------------------------------------------------------------------------------------------------------------------------------------------------------------------------------------------------------------------------------------------------------------------------------------------------------------------------------------------------------------------------------------------------------------------------------------------------------------------------------------------------------------------------------------------------------------------------------------------------------------------------------------------------------------------------------------------------------------------------------------------------------------------------------------------------------------------------------------------------------------------------------------------------------------------------------------------------------------------------------------------------------------------------------------------------------------------------------------------------------------------------------------------------------------------------------------------------------------------------------------------------------------------------------------------------------------------------------------------------------------------------------------------------------------------------------------------------------------------------------------------------------------------------------------------------------------------------------------------------------------------------------------------------------------------------------------------------------------------------------------------------------------------------------------------------------------------------------------------------------------------------------------------------------------------------------------------------------------------------------------------------------------------------------------------------------------------------------------------------------------------------------------------------------------------------------------------------------------------------------------------------------------------------------------------------------------------------------------------------------------------------------------------------------------------------------------------------------------------------------------------------------------------------------------------------------------------------------------------------------------------------------------------------------------------------------------------------------------------------------------------------------------------------------------------------------------------------------------------------------------------------------------------------------------------------------------------------------------------------------------------------------------------------------------------------------------------------------------------------------------------------------------------------------------------------------------------------------------------------------------------------------------------------------------------------------------------------------------------------------------------------------------------------------------------------------------------------------------------------------------------------------------------------------------------------------------------------------------------------------------------------------------------------------------------------------------------------------------------------------------------------------------------------------------------------------------------
>Cp_PS4_CAI59268.1_A2_3
[truncated: 1,845,456 more chars]
