# Supplementary material for: Genome sequence and comparative analysis of clavicipitaceous insect-pathogenic fungus Aschersonia badia with Metarhizium spp
Source: BMC Genomics. 2016 May 17;17:367. doi: 10.1186/s12864-016-2710-6 (PMC4869207; doi:10.1186/s12864-016-2710-6)
Supplement: Additional file 1: — Multiple sequence alignment of NRPS genes. (ZIP 225 kb) [file 12864_2016_2710_MOESM1_ESM.zip › Additional File 1B-trimmed aln.txt]

>Fg_OCHRA_FGSG10617.3_A1_1_outgroup
----------------------------------------------------------------------------------------------------------------------------------------------------------------------------------------------------------------------------------------------------------------------------------------------------------------------------------------------------------------------------------------------------------------------------------------------------------------------------------------------------------------------------------------------------------------------------------------------------------------------------------------------------------------------------------------------------------------------------------------------------------------------------------------------------------------------------------------------------------------------------------------------------------------------------------------------------------------------------------------------------------------------------------------------------------------------------------------------------------------------------------------------------------------------------------------------------------------------------------------------------------------------------------------------------------------------------------------------------------------------------------------------------------------------------------------------------------------------------------------------------------------------------------------------------------------------------------------------------------------------------------------------------------------------------------------------------------------------------------------------------------------------------------------------------------------------------------------------------------------------------------------------------------------------------------------------------------------------------------------------------------------------------------------------------------------------------------------------------------------------------------------------------------------------------------------------------------------------------------------------------------------------------------------------------------------------------------------------------------------------------------------------------------------------------------------------------------------------------------------------------------------------------------------------------------------------------------------------------------------------------------------------------------------------------------------------------------------------------------------------------------------------------------------------------------------------------------------------------------------------------------------------------------------------------------------------------------------------------------------------------------------------------------------------------------------------------------------------------------------------------------------------------------------------------------------------------------------------------------------------------------------------------------------------------------------------------------------------------------------------------------------------------------------------------NEPERPFVFIPSDK--A-----------QDGKPVTYAQLNNAINYM----------------AHSLK-TITR---SPDDPTIAYIGSDTRYTIMLFACIKAGFKALFIS-PRNTPMVQLSLFEAT----RCNALYY---TESMSAAITPCL-----DQRSMQS-----------------------------------------------------------------------------------------------------------------------------------------------------------------------------------------------------------------------------------------------------------------------------------------------------------------------------------------------------------------------------------------------------------------------------------------------------------------------------FTIDSV--------------------------------------------------------------------------------------------------------------------------------------------------------------------------------------------------------------------------------------------------------------------------------------------------------------------------------------------------------------------------------------------------------------------------------------------------------------------------------------------------------------------------------------------------------------------------------------------------------------------------------------------------------------------------------------------------------------------------------------------------------------------------------------------------------------------------------------------------------------------------------------------------------------------------------------------------------------------------------------------------------------------------------------------------------------------------ESPPF------------------------------PYNRSIDQSDP-LVVLHTSGSTGIPKPIVVKQGSFYVFE--MIHQGPYQWG----EGVKVFVSMPMFHAAGVFGTLSGMVTGSTAVMPLPNKPLSVDSVLECLEYTGAQALMLPPSITDGV----QALVKL------HELKFAGGALSPAVGNMLV----EKGVALGSLISSTEFFPYALYS-----------------------SPDPKLWQYFVFDSEM-----GIRPCGEN------LYEF---VVC-R----KDPSDPGNQAVF-YVFPE-----------------LSEW-STKDIYQPHL--KDHWLHM-----GRA--DI-IVFSNGEKLNPVS-------IESAISGH------P-LVK---GALVV---------GQSKFQAALII-----------------------------------------------------EPVEAHAPKGEAE-TEA------------FIDQVW---------P----------------------------------------IEQNSEVAHGRI-------------------------------------------------------------------------------------------------------------------------------------------------------------------------------------------------------------------------------------------------------------------------------------------------------------------------------------------------------------------------------------------------------------------------------------------------------------------------------------------------------------------------------------------------------------------------------------------------------------------------------------------------------------------------------------------------------------------------------------------------------------------------------------------------------------------------------------------------------------------------------------------------------------------------------------------------------------------------------------------------------------------------------------------------------------------------------------------------------------------------------------------------------------------------------------------------------------------------------------------------------------------------------------------------------------------------------------------------------------------------------------------------------------------------------------------------------------------------------------------------------------------------------------------------------------------------------------------------------------------------------------------------------------------------------------------------------------------------------------------------------------------------------------------------------------------------------------------------------------------------------------------------------------------------------------------------------------------------------------------------------------------------------------------------------------------------------------------------------------------------------------------------------------------------------------------------------------------------------------------------------------------------------------------------------------------------------------------------------------------------------------------------------------------------------------------------------------------------------------------------------------------------------------------------------------------------------------------------------------------------------------------------------------------------------------------------------------------------------------------------------------------------------------------------------------------------------------------------------------------------------------------------------------------------------------------------------------------------------------------------------------------------------------------------------------------------------------------------------------------------------------------------------------------------------------------------------------------------------------------------------------------------------------------------------------------------------------------------------------------------------------------------------------------------------------------------------------------------------------------------------------------------------------------------------------------------------------------------------------------------------------------------------------------------------------------------------------------------------------------------------------------------------------------------------------------------------------------------------------------------------------------------------------------------------------------------------------------------------------------------------------------------------------------------------------------------------------------------------------------------------------------------------------------------------------------------------------------------------------------------------------------------------------------------------------------------------------------------------------------------------------------------------------------------------------------------------------------------------------------------------------------------------------------------------------------------------------------------------------------------------------------------------------------------------------------------------------------------------------------------------------------------------------------------------------------------------------------------------------------------------------------------------------------------------------------------------------------------------------------------------------------------------------------------------------------------------------------------------------------------------------------------------------------------------------------------------------------------------------------------------------------------------------------------------------------------------------------------------------------------------------------------------------------------------------------------------------------------------------------------------------------------------------------------------------------------------------------------------------------------------------------------------------------------------------------------------------------------------------------------------------------------------------------------------------------------------------------------------------------------------------------------------------------------------------------------------------------------------------------------------------------------------------------------------------------------------------------------------------------------------------------------------------------------------------------------------------------------------------------------------------------------------------------------------------------------------------------------------------------------------------------------------------------------------------------------------------------------------------------------------------------------------------------------------------------------------------------------------------------------------------------------------------------------------------------------------------------------------------------------------------------------------------------------------------------------------------------------------------------------------------------------------------------------------------------------------------------------------------------------------------------------------------------------------------------------------------------------------------------------------------------------------------------------------------------------------------------------------------------------------------------------------------------------------------------------------------------------------------------------------------------------------------------------------------------------------------------------------------------------------------------------------------------------------------------------------------------------------------------------------------------------------------------------------------------------------------------------------------------------------------------------------------------------------------------------------------------------------------------------------------------------------------------------------------------------------------------------------------------------------------------------------------------------------------------------------------------------------------------------------------------------------------------------------------------------------------------------------------------------------------------------------------------------------------------------------------------------------------------------------------------------------------------------------------------------------------------------------------------------------------------------------------------------------------------------------------------------------------------------------------------------------------------------------------------------------------------------------------------------------------------------------------------------------------------------------------------------------------------------------------------------------------------------------------------------------------------------------------------------------------------------------------------------------------------------------------------------------------------------------------------------------------------------------------------------------------------------------------------------------------------------------------------------------------------------------------------------------------------------------------------------------------------------------------------------------------------------------------------------------------------------------------------------------------------------------------------------------------------------------------------------------------------------------------------------------------------------------------------------------------------------------------------------------------------------------------------------------------------------------------------------------------------------------------------------------------------------------------------------------------------
>Af_OCHRA_Afu3g02670_A1_1_outgroup
---------------------------------------------------------------------------------------------------------------------------------------------------------------------------------------------------------------------------------------------------------------------------------------------------------------------------------------------------------------------------------------------------------------------------------------------------------------------------------------------------------------------------------------------------------------------------------------------------------------------------------------------------------------------------------------------------------------------------------------------------------------------------------------------------------------------------------------------------------------------------------------------------------------------------------------------------------------------------------------------------------------------------------------------------------------------------------------------------------------------------------------------------------------------------------------------------------------------------------------------------------------------------------------------------------------------------------------------------------------------------------------------------------------------------------------------------------------------------------------------------------------------------------------------------------------------------------------------------------------------------------------------------------------------------------------------------------------------------------------------------------------------------------------------------------------------------------------------------------------------------------------------------------------------------------------------------------------------------------------------------------------------------------------------------------------------------------------------------------------------------------------------------------------------------------------------------------------------------------------------------------------------------------------------------------------------------------------------------------------------------------------------------------------------------------------------------------------------------------------------------------------------------------------------------------------------------------------------------------------------------------------------------------------------------------------------------------------------------------------------------------------------------------------------------------------------------------------------------------------------------------------------------------------------------------------------------------------------------------------------------------------------------------------------------------------------------------------------------------------------------------------------------------------------------------------------------------------------------------------------------------------------------------------------------------------------------------------------------------------------------------------------------------------------------LECPTRRFCLIPNGK--DVH---------QGFREVTFRDLCCAVNRM----------------SWWMK-HLAS---SKGATIAYLGSNDIRYIILMLASHKTGCTIFFPS-TRLSNEAYDSVFGAT----QTKMLLF----SPEKHPLVSGL---TGPSKAISS-----------------------------------------------------------------------------------------------------------------------------------------------------------------------------------------------------------------------------------------------------------------------------------------------------------------------------------------------------------------------------------------------------------------------------------------------------------------------------LEVPSP--------------------------------------------------------------------------------------------------------------------------------------------------------------------------------------------------------------------------------------------------------------------------------------------------------------------------------------------------------------------------------------------------------------------------------------------------------------------------------------------------------------------------------------------------------------------------------------------------------------------------------------------------------------------------------------------------------------------------------------------------------------------------------------------------------------------------------------------------------------------------------------------------------------------------------------------------------------------------------------------------------------------------------------------------------------------------DVKNY------------------------------PFTSTFEEFKT-AFIIHSSGTTGMPKPVSLTHGYLGT----VDYSAFMGLL----SDDPVLSVTPYFHIMGLVSFFVSIFHNIPFVTISDQPLS-VSLLVDIIRATHPTATILPPSILEDM----SQLGTL------KFVCYGGAPLAKQVGDKVS-----QYTQLRNAIGSTEIGIIGSLV------------------PEGKENWGYFEWNPAY-GIDM-----QPVADDVY---ELVIPRL------------EDSRR--MHGIF-HTFP------------------SKEY-RSKDLYVRHI--PKLWQYR-----GRL--DD-VIVLSGEKLNPVT-------LEKVVEGH------P-FVR-----RALVFGQG-------------------------------------------------------------------------------------------------RFQTGL--------LP----------------------------------------MDDAGKIDERNF-------------------------------------------------------------------------------------------------------------------------------------------------------------------------------------------------------------------------------------------------------------------------------------------------------------------------------------------------------------------------------------------------------------------------------------------------------------------------------------------------------------------------------------------------------------------------------------------------------------------------------------------------------------------------------------------------------------------------------------------------------------------------------------------------------------------------------------------------------------------------------------------------------------------------------------------------------------------------------------------------------------------------------------------------------------------------------------------------------------------------------------------------------------------------------------------------------------------------------------------------------------------------------------------------------------------------------------------------------------------------------------------------------------------------------------------------------------------------------------------------------------------------------------------------------------------------------------------------------------------------------------------------------------------------------------------------------------------------------------------------------------------------------------------------------------------------------------------------------------------------------------------------------------------------------------------------------------------------------------------------------------------------------------------------------------------------------------------------------------------------------------------------------------------------------------------------------------------------------------------------------------------------------------------------------------------------------------------------------------------------------------------------------------------------------------------------------------------------------------------------------------------------------------------------------------------------------------------------------------------------------------------------------------------------------------------------------------------------------------------------------------------------------------------------------------------------------------------------------------------------------------------------------------------------------------------------------------------------------------------------------------------------------------------------------------------------------------------------------------------------------------------------------------------------------------------------------------------------------------------------------------------------------------------------------------------------------------------------------------------------------------------------------------------------------------------------------------------------------------------------------------------------------------------------------------------------------------------------------------------------------------------------------------------------------------------------------------------------------------------------------------------------------------------------------------------------------------------------------------------------------------------------------------------------------------------------------------------------------------------------------------------------------------------------------------------------------------------------------------------------------------------------------------------------------------------------------------------------------------------------------------------------------------------------------------------------------------------------------------------------------------------------------------------------------------------------------------------------------------------------------------------------------------------------------------------------------------------------------------------------------------------------------------------------------------------------------------------------------------------------------------------------------------------------------------------------------------------------------------------------------------------------------------------------------------------------------------------------------------------------------------------------------------------------------------------------------------------------------------------------------------------------------------------------------------------------------------------------------------------------------------------------------------------------------------------------------------------------------------------------------------------------------------------------------------------------------------------------------------------------------------------------------------------------------------------------------------------------------------------------------------------------------------------------------------------------------------------------------------------------------------------------------------------------------------------------------------------------------------------------------------------------------------------------------------------------------------------------------------------------------------------------------------------------------------------------------------------------------------------------------------------------------------------------------------------------------------------------------------------------------------------------------------------------------------------------------------------------------------------------------------------------------------------------------------------------------------------------------------------------------------------------------------------------------------------------------------------------------------------------------------------------------------------------------------------------------------------------------------------------------------------------------------------------------------------------------------------------------------------------------------------------------------------------------------------------------------------------------------------------------------------------------------------------------------------------------------------------------------------------------------------------------------------------------------------------------------------------------------------------------------------------------------------------------------------------------------------------------------------------------------------------------------------------------------------------------------------------------------------------------------------------------------------------------------------------------------------------------------------------------------------------------------------------------------------------------------------------------------------------------------------------------------------------------------------------------------------------------------------------------------------------------------------------------------------------------------------------------------------------------------------------------------------------------------------------------------------------------------------------------------------------------------------------------------------------------------------------------------------------------------------------------------------------------------------------------------------------------------------------------------------------------------------------------------------------------------------------------------------------------------------------------------------------------------------------------------------------------------------------------------------------------------------------------------------------------------------------------------------------------------------------------------------------------------------------------------------------------------------------------------------------------------------------------------------------------------------------------------------------------------------------------------------------------------------------------------------------------------------------------------------------------------------------------------------------------------------------------------------------------------------------------------------------------------------------------------------------------------------------------------------------------------------------------------------------------------------------------------------------------------------------------------------------------------------------------------------------------------------------------------------------------------------------------------------------------------------------------------------------------------------------------------------------------------------------------------------------------------------------------------------------------------------------------------------------------------------------------------------------------------------
>Ch_LCFAL_CocheC5_31926_A1_1_outgroup
---------------------------------------------------------------------------------------------------------------------------------------------------------------------------------------------------------------------------------------------------------------------------------------------------------------------------------------------------------------------------------------------------------------------------------------------------------------------------------------------------------------------------------------------------------------------------------------------------------------------------------------------------------------------------------------------------------------------------------------------------------------------------------------------------------------------------------------------------------------------------------------------------------------------------------------------------------------------------------------------------------------------------------------------------------------------------------------------------------------------------------------------------------------------------------------------------------------------------------------------------------------------------------------------------------------------------------------------------------------------------------------------------------------------------------------------------------------------------------------------------------------------------------------------------------------------------------------------------------------------------------------------------------------------------------------------------------------------------------------------------------------------------------------------------------------------------------------------------------------------------------------------------------------------------------------------------------------------------------------------------------------------------------------------------------------------------------------------------------------------------------------------------------------------------------------------------------------------------------------------------------------------------------------------------------------------------------------------------------------------------------------------------------------------------------------------------------------------------------------------------------------------------------------------------------------------------------------------------------------------------------------------------------------------------------------------------------------------------------------------------------------------------------------------------------------------------------------------------------------------------------------------------------------------------------------------------------------------------------------------------------------------------------------------------------------------------------------------------------------------------------------------------------------------------------------------------------------------------------------------------------------------------------------------------------------------------------------------------------------------------------------------------------------------------PQHFAGVVRQYGDRD--AIH---------HQRIRLTYDALDRDSNRL----------------ARGLQ-NLGV---KKGDRVAVSLGNNIEFATITYALFKLGAILVPLN-PSFNAPQILNAINHL----DSHLIIG----NKDLTHLIAGS----KLKVVMVD-----------------------------------------------------------------------------------------------------------------------------------------------------------------------------------------------------------------------------------------------------------------------------------------------------------------------------------------------------------------------------------------------------------------------------------------------------------------------------NTQGRI--------------------------------------------------------------------------------------------------------------------------------------------------------------------------------------------------------------------------------------------------------------------------------------------------------------------------------------------------------------------------------------------------------------------------------------------------------------------------------------------------------------------------------------------------------------------------------------------------------------------------------------------------------------------------------------------------------------------------------------------------------------------------------------------------------------------------------------------------------------------------------------------------------------------------------------------------------------------------------------------------------------------------------------------------------------------------DVIEDG-----------------------------GQGLALQDGDI-VNIQFTSGTTSMPKAACLTHRSILNNG--NSIGDRMLLT----ENDIVCCPPLFHCFGCILGYMATATHGSAIVFPTEAFNA--LATLEAVREHKCTALYGVPTMFVLL----PGFQHL------RTGIAAGSSIPAELMRKLH--KILN-LTLTICYGMTETSPVSAMT--TTIERIN---------TVGRLLPHVRAKV--V-NASD-----KTLDVGQR--GELAVSGY---LVM-KGYW-GDPAR--TEEVL-QPDED-----------------GVMWMHTGDEASMDE--EGYIKIT-----GRI--KD-LIIRGGENIHPLE-------VENCLFAH------P-AVS---EVSVIGLPDE----RYGEVVAAFIV-----------------------------------------G-----------EEGKVTADEVRTW-VRE---KLSHH----LVPKYW--VDN---YP----------------------------------------KTASGKIQKFKL-------------------------------------------------------------------------------------------------------------------------------------------------------------------------------------------------------------------------------------------------------------------------------------------------------------------------------------------------------------------------------------------------------------------------------------------------------------------------------------------------------------------------------------------------------------------------------------------------------------------------------------------------------------------------------------------------------------------------------------------------------------------------------------------------------------------------------------------------------------------------------------------------------------------------------------------------------------------------------------------------------------------------------------------------------------------------------------------------------------------------------------------------------------------------------------------------------------------------------------------------------------------------------------------------------------------------------------------------------------------------------------------------------------------------------------------------------------------------------------------------------------------------------------------------------------------------------------------------------------------------------------------------------------------------------------------------------------------------------------------------------------------------------------------------------------------------------------------------------------------------------------------------------------------------------------------------------------------------------------------------------------------------------------------------------------------------------------------------------------------------------------------------------------------------------------------------------------------------------------------------------------------------------------------------------------------------------------------------------------------------------------------------------------------------------------------------------------------------------------------------------------------------------------------------------------------------------------------------------------------------------------------------------------------------------------------------------------------------------------------------------------------------------------------------------------------------------------------------------------------------------------------------------------------------------------------------------------------------------------------------------------------------------------------------------------------------------------------------------------------------------------------------------------------------------------------------------------------------------------------------------------------------------------------------------------------------------------------------------------------------------------------------------------------------------------------------------------------------------------------------------------------------------------------------------------------------------------------------------------------------------------------------------------------------------------------------------------------------------------------------------------------------------------------------------------------------------------------------------------------------------------------------------------------------------------------------------------------------------------------------------------------------------------------------------------------------------------------------------------------------------------------------------------------------------------------------------------------------------------------------------------------------------------------------------------------------------------------------------------------------------------------------------------------------------------------------------------------------------------------------------------------------------------------------------------------------------------------------------------------------------------------------------------------------------------------------------------------------------------------------------------------------------------------------------------------------------------------------------------------------------------------------------------------------------------------------------------------------------------------------------------------------------------------------------------------------------------------------------------------------------------------------------------------------------------------------------------------------------------------------------------------------------------------------------------------------------------------------------------------------------------------------------------------------------------------------------------------------------------------------------------------------------------------------------------------------------------------------------------------------------------------------------------------------------------------------------------------------------------------------------------------------------------------------------------------------------------------------------------------------------------------------------------------------------------------------------------------------------------------------------------------------------------------------------------------------------------------------------------------------------------------------------------------------------------------------------------------------------------------------------------------------------------------------------------------------------------------------------------------------------------------------------------------------------------------------------------------------------------------------------------------------------------------------------------------------------------------------------------------------------------------------------------------------------------------------------------------------------------------------------------------------------------------------------------------------------------------------------------------------------------------------------------------------------------------------------------------------------------------------------------------------------------------------------------------------------------------------------------------------------------------------------------------------------------------------------------------------------------------------------------------------------------------------------------------------------------------------------------------------------------------------------------------------------------------------------------------------------------------------------------------------------------------------------------------------------------------------------------------------------------------------------------------------------------------------------------------------------------------------------------------------------------------------------------------------------------------------------------------------------------------------------------------------------------------------------------------------------------------------------------------------------------------------------------------------------------------------------------------------------------------------------------------------------------------------------------------------------------------------------------------------------------------------------------------------------------------------------------------------------------------------------------------------------------------------------------------------------------------------------------------------------------------------------------------------------------------------------------------------------------------------------------------------------------------------------------------------------------------------------------------------------------------------------------------------------------------------------------------------------------------------------------------------------------------------------------------------------------------------------------------------------------------------------------------------------------------------------------------------------------------------------------------------------------------------------------------------------------------------------------------------------------------------------------------------------------------------------------------------------------------------------------------------------------------------------------------------------------------------------------------------------------------------------------------------------------------------------------------------------------------------------------------------------------------------------------------------------------------------------------------------------------------------------------------------------------------------------------------------------------------------------------------------------------------------------------------------------------------------------------------
>Um_ACL_UM01171.1_A1_1_outgroup
--------------------------------------------------------------------------------------------------------------------------------------------------------------------------------------------------------------------------------------------------------------------------------------------------------------------------------------------------------------------------------------------------------------------------------------------------------------------------------------------------------------------------------------------------------------------------------------------------------------------------------------------------------------------------------------------------------------------------------------------------------------------------------------------------------------------------------------------------------------------------------------------------------------------------------------------------------------------------------------------------------------------------------------------------------------------------------------------------------------------------------------------------------------------------------------------------------------------------------------------------------------------------------------------------------------------------------------------------------------------------------------------------------------------------------------------------------------------------------------------------------------------------------------------------------------------------------------------------------------------------------------------------------------------------------------------------------------------------------------------------------------------------------------------------------------------------------------------------------------------------------------------------------------------------------------------------------------------------------------------------------------------------------------------------------------------------------------------------------------------------------------------------------------------------------------------------------------------------------------------------------------------------------------------------------------------------------------------------------------------------------------------------------------------------------------------------------------------------------------------------------------------------------------------------------------------------------------------------------------------------------------------------------------------------------------------------------------------------------------------------------------------------------------------------------------------------------------------------------------------------------------------------------------------------------------------------------------------------------------------------------------------------------------------------------------------------------------------------------------------------------------------------------------------------------------------------------------------------------------------------------------------------------------------------------------------------------------------------------------------------------------------------------------------------------KVDENKPVRL---------------DGKKITRKQLYDDSRRL----------------AYALN-KLGL---RPGARIGIISPNSTAYPWVVHAGLCAGVVLVPLN-PAYGAEELVHPVQQA----EIEYIFC----HLNLAKVSTNG---QNRLWILDD-----------------------------------------------------------------------------------------------------------------------------------------------------------------------------------------------------------------------------------------------------------------------------------------------------------------------------------------------------------------------------------------------------------------------------------------------------------------------------GDSLKL--------------------------------------------------------------------------------------------------------------------------------------------------------------------------------------------------------------------------------------------------------------------------------------------------------------------------------------------------------------------------------------------------------------------------------------------------------------------------------------------------------------------------------------------------------------------------------------------------------------------------------------------------------------------------------------------------------------------------------------------------------------------------------------------------------------------------------------------------------------------------------------------------------------------------------------------------------------------------------------------------------------------------------------------------------------------------GDDRL------------------------------ETHKVVDDTED-AFIVFSSGTSGKPKGVQLVHGNMTAVT--TAIVHTFGIS----PNDRYIGVPFYHIFGLAFMCKGVYIGAECVVVPKFDL----GVFCAAVEKFKCNISYVVPPILVLL---DPRLKSL------KWVMSGAAPLGTELSMAHP------GLRVTQGWGLSETSPTATFA--KPYHHMG---------TCGRLIAGVEGRL----VDDD-----EQGENGKP--GEFWVRGP---TIM-KGYL-NNKEA--TDDCI-TPDGW--------------------F-KTGDIAIMK---NNYFWIV-----DRK--KE-LIKYKGFQVPPAE-------LEATLLSH------P-KIA---DVAVIGVYNK---AQATELPRAYVV----------------------------------------KN-----------EDPEAVAKEIIEW-TAK---KVANH----KLRGG---VKV---IP----------------------------------------KSPSGKILRRLL-------------------------------------------------------------------------------------------------------------------------------------------------------------------------------------------------------------------------------------------------------------------------------------------------------------------------------------------------------------------------------------------------------------------------------------------------------------------------------------------------------------------------------------------------------------------------------------------------------------------------------------------------------------------------------------------------------------------------------------------------------------------------------------------------------------------------------------------------------------------------------------------------------------------------------------------------------------------------------------------------------------------------------------------------------------------------------------------------------------------------------------------------------------------------------------------------------------------------------------------------------------------------------------------------------------------------------------------------------------------------------------------------------------------------------------------------------------------------------------------------------------------------------------------------------------------------------------------------------------------------------------------------------------------------------------------------------------------------------------------------------------------------------------------------------------------------------------------------------------------------------------------------------------------------------------------------------------------------------------------------------------------------------------------------------------------------------------------------------------------------------------------------------------------------------------------------------------------------------------------------------------------------------------------------------------------------------------------------------------------------------------------------------------------------------------------------------------------------------------------------------------------------------------------------------------------------------------------------------------------------------------------------------------------------------------------------------------------------------------------------------------------------------------------------------------------------------------------------------------------------------------------------------------------------------------------------------------------------------------------------------------------------------------------------------------------------------------------------------------------------------------------------------------------------------------------------------------------------------------------------------------------------------------------------------------------------------------------------------------------------------------------------------------------------------------------------------------------------------------------------------------------------------------------------------------------------------------------------------------------------------------------------------------------------------------------------------------------------------------------------------------------------------------------------------------------------------------------------------------------------------------------------------------------------------------------------------------------------------------------------------------------------------------------------------------------------------------------------------------------------------------------------------------------------------------------------------------------------------------------------------------------------------------------------------------------------------------------------------------------------------------------------------------------------------------------------------------------------------------------------------------------------------------------------------------------------------------------------------------------------------------------------------------------------------------------------------------------------------------------------------------------------------------------------------------------------------------------------------------------------------------------------------------------------------------------------------------------------------------------------------------------------------------------------------------------------------------------------------------------------------------------------------------------------------------------------------------------------------------------------------------------------------------------------------------------------------------------------------------------------------------------------------------------------------------------------------------------------------------------------------------------------------------------------------------------------------------------------------------------------------------------------------------------------------------------------------------------------------------------------------------------------------------------------------------------------------------------------------------------------------------------------------------------------------------------------------------------------------------------------------------------------------------------------------------------------------------------------------------------------------------------------------------------------------------------------------------------------------------------------------------------------------------------------------------------------------------------------------------------------------------------------------------------------------------------------------------------------------------------------------------------------------------------------------------------------------------------------------------------------------------------------------------------------------------------------------------------------------------------------------------------------------------------------------------------------------------------------------------------------------------------------------------------------------------------------------------------------------------------------------------------------------------------------------------------------------------------------------------------------------------------------------------------------------------------------------------------------------------------------------------------------------------------------------------------------------------------------------------------------------------------------------------------------------------------------------------------------------------------------------------------------------------------------------------------------------------------------------------------------------------------------------------------------------------------------------------------------------------------------------------------------------------------------------------------------------------------------------------------------------------------------------------------------------------------------------------------------------------------------------------------------------------------------------------------------------------------------------------------------------------------------------------------------------------------------------------------------------------------------------------------------------------------------------------------------------------------------------------------------------------------------------------------------------------------------------------------------------------------------------------------------------------------------------------------------------------------------------------------------------------------------------------------------------------------------------------------------------------------------------------------------------------------------------------------------------------------------------------------------------------------------------------------------------------------------------------------------------------------------------------------------------------------------------------------------------------------------------------------------------------------------------------------------------------------------------------------------------------------------------------------------------------------------------------------------------------------------------------------------------------------------------------------------------------------------------------------------------------------------------------------------------------------------------------------------------------------------------------------------------------------------------------------------------------------------------------------------------------------------------------------------------------------------------------------------------------------------------------------------------------------------------------------------------------------------------------------------------------------------------------------
>Ab_nrps8
--------------------------------------------------------------------------------------------------------------------------------------------------------------------------------------------------------------------------------------------------------------------------------------------------------------------------------------------------------------------------------------------------------------------------------------------------------------------------------------------------------------------------------------------------------------------------------------------------------------------------------------------------------------------------------------------------------------------------------------------------------------------------------------------------------------------------------------------------------------------------------------------------------------------------------------------------------------------------------------------------------------------------------------------------------------------------------------------------------------------------------------------------------------------------------------------------------------------------------------------------------------------------------------------------------------------------------------------------------------------------------------------------------------------------------------------------------------------------------------------------------------------------------------------------------------------------------------------------------------------------------------------------------------------------------------------------------------------------------------------------------------------------------------------------------------------------------------------------------------------------------------------------------------------------------------------------------------------------------------------------MKSALMVSRHGSCPGLLSIPLLLDVVSGSFYRPAHGKGSSYVVIKDSAAAQQRDVDVSPSSSSSKNHPISSFFEAACALEVSLRPPVPEATSAAAAAFVPKYRYLHTLMVLHSDIMADLVPAGIMSRDDVDESTLAEIAK-----------------------------------------------------------------------------------------------------------------------------------------------------------------------------------------------------------------------------------------------------------------------------------------------------------------------------------------------------------------------------------------------------------------------------------------------------------------------------------------------------------------------------------------------------------------------------------------------------------------------------------------------------------------------------------------------------------------------------------------ACNTSTSMIEDVYECSPSQCTMVYETKPEIYQFVLSFGP-----------ATDMEQFSNAFRRVVSLHPILRTRIVQCRLGTLQVVIRGDIVFEHPSI-----------------DLERYLEISKAHGPWLGVPLLRSAFIGRKFVTTVHHAAMDNWSWSTFLNVDVKSAYFGRPLPMRPPFKQ--FVLHCRSIGFSVAKSFWKDRFRGVPSAFPEARQPSSMTVKHAGLRNVAFAQ----------------EMVDGLKTQIPYFIEAAWAMTSSIYTGS-DSIVYGYLISGRSSSAKEFRETLGPTIAEVPIQVDLRRS----------------------------------------MTVGQLIKERVVSLRELQVHPAVHWSIEDIADVSPSSKIASEYQTVLNIVPEIPGVEHDTDVTMESKTSVEAPFPLHLIFKIQDEGLVIDPRFEPQAISEDFLNLVLNQFEHTLQTLVNAPPKTALGSLSILNPYDRRKISQWNASDLRTVDQCVHEAFRAQARARPEAT--AVE--------NSDGS-ISYRKLDENSERI----------------ALLLR-AKGI---SRQVAVAVVLEPSVWAIIAMIGILKAGGICVLIN-PDVSYSEKKAICSRA----KARFTLT----STAGFEGLRDL---TNEVMIIDA-----------------------------------------------------------------------------------------------------------------------------------------------------------------------------------------------------------------------------------------------------------------------------------------------------------------------------------------------------------------------------------------------------------------------------------------------------------------------------DVLAST--------------------------------------------------------------------------------------------------------------------------------------------------------------------------------------------------------------------------------------------------------------------------------------------------------------------------------------------------------------------------------------------------------------------------------------------------------------------------------------------------------------------------------------------------------------------------------------------------------------------------------------------------------------------------------------------------------------------------------------------------------------------------------------------------------------------------------------------------------------------------------------------------------------------------------------------------------------------------------------------------------------------------------------------------------------------------SNAPY------------------------------QQTSNTNLSTDNAFLFFAGSGSVSLKEVPLAHGDFCSKI--GCQASRAGWQ----AACRMSHLASNTSIRGMLEIWGTLLNGGCLCIADGENGD--ADLATALQATRANWAILHPSELRDL--VPGSLPCL------QGIFCMGAPLELEPLSTWS-----EYARLFSGWSPCEETFCCTIA--EVTTQINDSV------DVGFPV-GCHIWIVNP-RDVN-----HLSPIGCI--GELVIEHP---TVA-KTHQ-GDGLK--AAISS-ATMPAWASSF-----GKNE---AGFY-RTGHVGRYNP--DGSVSLH-----GEK--VN-RVNIRGRIIQLED-------VERTLLRR------D-EVR---DIVVSTQISG-----GRTKLVAVVC----------------------LKDSRLPRDMEFSRLAGSCN-----------EIMDGQLDAIKAH-AAS---ALPAD----ACPDEW--IAV-ERLP----------------------------------------RRNDGNLDRTAARQWLREQRF----------------------------------------------------------------------------------------------------------------------------------------------------------------------------------------------------------------------------------------------------------------------------------------------------------------------------------------------------------------------------------------------------------------------------------------------------------------------------------------------------------------------------------------------------------------------------------------------------------------------------------------------------------------------------------------------------------------------------------------------------------------------------------------------------------------------------------------------------------------------------------------------------------------------------------------------------------------------------------------------------------------------------------------------------------------------------------------------------------------------------------------------------------------------------------------------------------------------------------------------------------------------------------------------------------------------------------------------------------------------------------------------------------------------------------------------------------------------------------------------------------------------------------------------------------------------------------------------------------------------------------------------------------------------------------------------------------------------------------------------------------------------------------------------------------------------------------------------------------------------------------------------------------------------------------------------------------------------------------------------------------------------------------------------------------------------------------------------------------------------------------------------------------------------------------------------------------------------------------------------------------------------------------------------------------------------------------------------------------------------------------------------------------------------------------------------------------------------------------------------------------------------------------------------------------------------------------------------------------------------------------------------------------------------------------------------------------------------------------------------------------------------------------------------------------------------------------------------------------------------------------------------------------------------------------------------------------------------------------------------------------------------------------------------------------------------------------------------------------------------------------------------------------------------------------------------------------------------------------------------------------------------------------------------------------------------------------------------------------------------------------------------------------------------------------------------------------------------------------------------------------------------------------------------------------------------------------------------------------------------------------------------------------------------------------------------------------------------------------------------------------------------------------------------------------------------------------------------------------------------------------------------------------------------------------------------------------------------------------------------------------------------------------------------------------------------------------------------------------------------------------------------------------------------------------------------------------------------------------------------------------------------------------------------------------------------------------------------------------------------------------------------------------------------------------------------------------------------------------------------------------------------------------------------------------------------------------------------------------------------------------------------------------------------------------------------------------------------------------------------------------------------------------------------------------------------------------------------------------------------------------------------------------------------------------------------------------------------------------------------------------------------------------------------------------------------------------------------------------------------------------------------------------------------------------------------------------------------------------------------------------------------------------------------------------------------------------------------------------------------------------------------------------------------------------------------------------------------------------------------------------------------------------------------------------------------------------------------------------------------------------------------------------------------------------------------------------------------------------------------------------------------------------------------------------------------------------------------------------------------------------------------------------------------------------------------------------------------------------------------------------------------------------------------------------------------------------------------------------------------------------------------------------------------------------------------------------------------------------------------------------------------------------------------------------------------------------------------------------------------------------------------------------------------------------------------------------------------------------------------------------------------------------------------------------------------------------------------------------------------------------------------------------------------------------------------------------------------------------------------------------------------------------------------------------------------------------------------------------------------------------------------------------------------------------------------------------------------------------------------------------------------------------------------------------------------------------------------------------------------------------------------------------------------------------------------------------------------------------------------------------------------------------------------------------------------------------------------------------------------------------------------------------------------------------------------------------------------------------------------------------------------------------------------------------------------------------------------------------------------------------------------------------------------------------------------------------------------------------------------------------------------------------------------------------------------------------------------------------------------------------------------------------------------------------------------------------------------------------------------------------------------------------------------------------------------------------------------------------------------------------------------------------------------------------------------------------------------------------------------------------------------------------------------------------------------------------------------------------------------------------------------------------------------------------------------------------------------------------------------------------------------------------------------------------------------------------------------------------------------------------------------------------------------------------------------------------------------------------------------------------------------------------------------------------------------------------------------------------------------------------------------------------------------------------------------------------------------------------------------------------------------------------------------------------------------------------------------------------------------------------------------------------------------------------------------------------------------------------------------------------------------------------------------------------------------------------------------------------------------------------------------------------------------------------------------------------------------------------------------------------------------------------------------------------------------------------------------------------------------------------------------------------------------------------------------------------------------------------------------------------------------------------------------------------------------------------------------------------------------------------------------------------------------------------------------------------------------------------------------------------
>Ab_nrps2
------------------------------------------------------------------------------------------------------------------------------------------------------------------------------------------------------------------------------------------------------------------------------------------------------------------------------------------------------------------------------------------------------------------------------------------------------------------------------------------------------------------------------------------------------------------------------------------------------------------------------------------------------------------------------------------------------------------------------------------------------------------------------------------------------------------------------------------------------------------------------------------------------------------------------------------------------------------------------------------------------------------------------------------------------------------------------------------------------------------------------------------------------------------------------------------------------------------------------------------------------------------------------------------------------------------------------------------------------------------------------------------------------------------------------------------------------------------------------------------------------------------------------------------------------------------------------------------------------------------------------------------------------------------------------------------------------------------------------------------------------------------------------MTVDAAAFVSSSSESSRPSSFSSVEDGARLQSASKIGVKDGTLTRLQADQQKLQNLLSSSKVGKVCLVSPRAGPFEGRFVALVAATAVHPPSNGKIMLIDDSEFESGRRLILTFQTAVNEWGSDSRRPDVWILLSSMATGADGQPDSRKLQTWVQN-----------------------LAGDTERKIADMQLVSRGGHQHQGDSGVPPPYSARPDSLVRPLAETELDKNSLHRREAYCQIAGSFLEEEYFPLAVMQQLFFRTSLGPSIEAACVNGADYSFSQSILVRIRGNVELSDIEAAVNVLVSRHSMLRARFRLTSHGWAQVIAPPSEPTYRFEHQYVKSADDLLACIEEAQRSLNVFAGPVFAVKHIRNARNEQLLYLVAHHLVVDFLSWRILLHDMDELLREGSLVSEPSTPFTNWTEFQSYENSQRLVDPSLPFEIDPANLRYWGLEDQSNLYGDTSQRTFSLLQKDAASLQRTCNNVFRTESADIFLAALLHSFQRTFPDRGIPTIWKQEHGRDARNSDFNIDQTVGWFTALCPITIPVKCNSDIVHLIKVIKDTRKAIPFGGTSFFQSNFASENTTATSIPVEIMFNCVETLKQLERENGILEPVAA-----------------------------------------------------------------------------------------------------------------------------------------------------------------------------------------------------------------------------------------------------------------------------------------------------------------------------------------------------------------PDRKVRSLASDVGCSVGRVALFEVSVALDDDGARVEFSYNVNSKHQSRIASWMEKFEQSILEAISHLRLMQPELTLSDVPLLETSYDGLTRLAGRRLANAGIDDVRNIETIVPINSIQQEILIAQTRDAHCFHTSRTYELVSPDGSLVDRNQLCFAWETLVARHGIMRSIFIDSVSEKGLFDQIVLKRVSPVMLFIESEDPLE--------TLSTPPPIKISPSQPLHRLSVSWSTHKTFLRVDCSQALCDLTSVHKLVEQLRQLYMGKILAAVESLPPW--EKRHTIAFDAPRNLDVWRANLNGATPCIFPHLAIQGQGRIETRGISLDISR------------YQLTNFCAEEQLTLSSVIQLAWAFVLRTYVGEDRVIFGYQYAERDDALMPGLMHYVGSQAAIAPCMVDFSPM-------------------------------------STVLDSLWRLERMHRDYKTTAIPTLAEIEHSLGIQGQRLFNTCLTCQDVYDNVLSDSDSETDMWEPVLISNSMDGDCDVALCVTLRDDRIQADVSHTCLSPAQLLNVMNTFQRSLQIIINAPGQPLSQADLFTEHDYQQIMNPDWEPDQTDIKVPACLHKLIMKQCGARPYAP--AIY--------AWDGE-LSYQQVEADVVKL----------------ATYLV-NRGV---GPGVLVPIILERSRWSPIILLAVMQAGGCFACLD--AQDMAVVDVMIRQL----EPQLVVV---TEGAYKHVSQFI----RSCVLINE-----------------------------------------------------------------------------------------------------------------------------------------------------------------------------------------------------------------------------------------------------------------------------------------------------------------------------------------------------------------------------------------------------------------------------------------------------------------------------TFLTSL--------------------------------------------------------------------------------------------------------------------------------------------------------------------------------------------------------------------------------------------------------------------------------------------------------------------------------------------------------------------------------------------------------------------------------------------------------------------------------------------------------------------------------------------------------------------------------------------------------------------------------------------------------------------------------------------------------------------------------------------------------------------------------------------------------------------------------------------------------------------------------------------------------------------------------------------------------------------------------------------------------------------------------------------------------------------------PPQVT------------------------------VLSQEPLPQQA-ACAFLTPGPQG-PKGFFFTHESLCSIL--SVQGPVLKIH----NSSRVLQLSAYTTDVALVEILGTMLHGGCVCIPSALERL--NDLEGTIARMDITWTYMTTVLSRKI--NPATVPNL------QTICFRTRTLDEDTFKPWL-----GERDILVAYGAPEVCPLAISV--FNISQEGDSN------IIAPPLLGRFLIL-NP-EDPK-----KLMPLGAV--GELAIDSP---IVTPHKFVYGSPLI--DPAS--LKRPG----------GPRR---WRYL-RTGHRVRYLD--RGHIRFL-----ANM--RD-EVVVNGSPALTAV-------LERQIRQCL-----GGDVD---VAVEPIMTNE-----RINSLAAFLE-------------------------------FGDDEFVGPSELDKLTLQMRSKLAAAKWLAETSMA-QSC---KLSQAASGRCLPTIF--IPV-RKFP----------------------------------------LSASLKINKRKLQKMATPFSYTDLLELPNVPFSSQPYFTGIQSKPLPLTQTEEKMRLIWSAVLHAMAADIKPAHNFFDAGGDRLLAMRLILSCRQNGFDVAVSKVFNGATLTEMCQLLEVGEHHGLIKLPKPKASPKSSPMTHKLPEGADHGFIKLI------------------------------------------------------------------------------------------------------------------------------------------------------------------------------------------------------------------------------------------------------------------------------------------------------------------------------------------------------------------------------------------------------------------------------------------------------------------VAPQLGISWNEVIDVAEASSHQLQCLEPSLYRQKSDIRYVTMKFNGALQHQRVREACEAITRLHPTLRTAFVVHDCNLFQVAIDSFHANFEHKSVSAPSLDHETYVVMNRYQMDVLQLTKPATKFTFLDAGPQGGRLIVRFSSAQVSETAVPRLVGDLVKLYEHPTSEI------------------------DRTTFFDYMRALRGSRYYDSINHWKRRLEKSKMTQIV------PRSKPLPPASEVKSVKQQVKVSNLTEFGISFDSVLKAAWAMVLATLSGNPDVVFGEVVEGRRLKLETSVDVSSIVG----------------PMENIVPVRVRFPIVNSSPLQILQLIQKDSSDSLPFEALGAQKIVHECTNWDNWTKFSTVVRHRSRMPVDGTYTL-------------------------------------------------------------------------------------------------------------------------------------------------------------------------------------------------------------------------------NVETTTFTYSLIQPQARDVPDMFATSIILAPEKVALSIEYSPERVPNEYAEAAMGLLVAAVETLACYETISQPILQPSSDYEAL--------------------------------------------------------------------------------------------------------------------------------------------------------------------------------------------------------------------------------------------------------------------------------------------------------------------------------------------------------------------------------------------------------------------------------------------------------------------------------------------------------------------------------------------------------------------------------------PPRLLLEKPEPDVFEPSYINWLMAEQRENLQQFLVSTWNEMLSPATQGLADTELVSSRFYDICGSTLPAYLFAERLNQDLRKVGIDGIHTVQ------------------------------------------------------------VTALELIWFRRFRHGGSHGSMRDFSNRAGDWMKSRVNLSKEKSSILVEGIIREEVGWEVVAKEGIGIKESRGIGTAPEAAVEIGTSAVVEAPQGEEQPAEAVSPISSNEGVQGERQAS--------------------------------------------------------------------------------------------------------------------------------------------------------------------------------------------------------------------------------------------------------------------------------------------------------------------------------------------------------------------------------------------------------------------------------------------------------------------------------------------------------------------------------------------------------------------------------------------------------------------------------------------------------------------------------------------------------------------------------------------------------------------------------------------------------------------------------------------------------------------------------------------------------------------------------------------------------------------------------------------------------------------------------------------------------------------------------------------------------------------------------------------------------------------------------------------------------------------------------------------------------------------------------------------------------------------------------------------------------------------------------------------------------------------------------------------------------------------------------------------------------------------------------------------------------------------------------------------------------------------------------------------------------------------------------------------------------------------------------------------------------------------------------------------------------------------------------------------------------------------------------------------------------------------------------------------------------------------------------------------------------------------------------------------------------------------------------------------------------------------------------------------------------------------------------------------------------------------------------------------------------------------------------------------------------------------------------------------------------------------------------------------------------------------------------------------------------------------------------------------------------------------------------------------------------------------------------------------------------------------------------------------------------------------------------------------------------------------------------------------------------------------------------------------------------------------------------------------------------------------------------------------------------------------------------------------------------------------------------------------------------------------------------------------------------------------------------------------------------------------------------------------------------------------------------------------------------------------------------------------------------------------------------------------------------------------------------------------------------------------------------------------------------------------------------------------------------------------------------------------------------------------------------------------------------------------------------------------------------------------------------------------------------------------------------------------------------------------------------------------------------------------------------------------------------------------------------------------------------------------------------------------------------------------------------------------------------------------------------------------------------------------------------------------------------------------------------------------------------------------------------------------------------------------------------------------------------------------------------------------------------------------------------------------------------------------------------------------------------------------------------------------------------------------------------------------------------------------------------------------------------------------------------------------------------------------------------------------------------------------------------------------------------------------------------------------------------------------------------------------------------------------------------------------------------------------------------------------------------------------------------------------------------------------------------------------------------------------------------------------------------------------------------------------------------------------------------------------------------------------------------------------------------------------------------------------------------------------------------------------------------------------------------------------------------------------------------------------------------------------------------------------------------------------------------------------------------------------------------------------------------------------------------------------------------------------------------------------------------------------------------------------------------------------------------------------------------------------------------------------------------------------------------------------------------------------------------------------------------------------------------------------------------------------------------------------------------------------------------------------------------------------------------------------------------------------------------------------------------------------------------------------------------------------------------------------------------------------------------------------------------------------------------------------------------------------------------------------------------------------------------------------------------------------------------------------------------------------------------------------------------------------------------------------------------------------------------------------------------------------------------------------------------------------------------------------------------------------------------------------------------------------------------------------------------------------------------------------------------------------------------------------------------------------------------------------------------------------------------------------------------------------------------------------------------------------------------------------------------------------------------------------------------------------------------------------------------------------------------------------------------------------------------------------------------------------------------------------------------------------------------------------------------------------------------------------------------------------------------------------------------------------------------------------------------------------------------------------------------------------------------------------------------------------------------------------------------------------------------------------------------------------------------------
>MAC_nrps5
-------------------------------------------------------------------------------------------------------------------------------------------------------------------------------------------------------------------------------------------------------------------------------------------------------------------------------------------------------------------------------------------------------------------------------------------------------------------------------------------------------------------------------------------------------------------------------------------------------------------------------------------------------------------------------------------------------------------------------------------------------------------------------------------------------------------------------------------------------------------------------------------------------------------------------------------------------------------------------------------------------------------------------------------------------------------------------------------------------------------------------------------------------------------------------------------------------------------------------------------------------------------------------------------------------------------------------------------------------------------------------------------------------------------------------------------------------------------------------------------------------------------------------------------------------------------------------------------------------------------------------------------------------------------------------------------------------MAMDGYRHAHYRHGRASPIDEAMLVQPLLTQTRHRPRSAVITAAAAATINSTRRHGHRIQSNQDHAWSAQQAALVIVTVIAVAISSPACPSPVAGSSNTTTSSRPTPNNSNNGGTQQQQQQLLENLLLSTTRVGKVCLVRPRAGPFEGQYVALITTTAVHAPNNELITLIPEAEHEIAQRRIHTLKTAVAEWGSDSRRPDVWILLQSMAVNGDGEPD-------------------------------------------------------ARKLQTTGGVYSNIAGKGSSFQSHNRHNHRHVTQHQPESPTQDPGQEVYFPLAVMQQLFFRSSVKRSVEASVITGPKYRFSQSILLNVKGDVALADIEAAVSVLVSRHSMLRARFRLTSQGWAQVIAPESNRAYRFEHRYINDDDDLLTVIDQAQQSLNVFKGPVFTVKHIRNTENKQLLYLAAHHLVVDSVSWKILLHDLDELLREGTLVSEPSIPFTYWTDYQSYENSQRLIEPNLPFEIVPANLRYWGLEGHSNLYGDTTHLNFALPRDSASALKKTCNNVFRTESADVFIAALLYSFHQTFPDRSIPTVWKKEHGRDARNSDFNVAETVGWFTALCPISVPVHPGSDLIHLIKLLKDSRKAVSENGTPYFQSKFAADDTAATSLPVEVMFNCIDTLNQLQRENGILEPVAA-----------------------------------------------------------------------------------------------------------------------------------------------------------------------------------------------------------------------------------------------------------------------------------------------------------------------------------------------------------------PDREVRSLASDVGPAVGRIALFEVSVGLDDYGARVEFSFNVNSRHQDRITQWMHNFESSILRAVSRLGVMQPELTLSDVPLLETSYEALSKLMSKQLVDVGINGVDNIETICPVDLVQQEILVAQSIDPNCFHVSRTYELATVDGSEVCRDTLCSAWQTLAASHSILRSIFIDSVSEKGLFDQMVLKKTSPDMLFLDSNDPME--------TLSSLPPMRPSKSMPRHRLSVSRSDKTAYLRIDCSQALCDLTAIHNLVVQLRELYMGRKLVISSPLPPR--QTRHIASREAPRSVEVWRSYLNGATPCAFPHLAIQKQGRLESRGIGLDISR------------HQLSQFCAYNQLDLSTVIQLAWAFVLRTYVGEDRVIFGYSYAGRDALVVPGMKRYVGSLATFVPCLVDFSPM-------------------------------------SSVLDLLWQLERMAKDSRETEAPTLAEIEHSLGIQGQSLFNTCVTCQDVDDTILSDSDSDSGVWEPVLLANTIDGNCDVSLCVTLREDRIQADVSYSCLSPAQLHNVMNTFQRALQVIINNPAQLCSQVDLFTEHDFQQIMNPDWEEEQTDTKISACLHQLILKQCEVRPNFP--AIY--------AWDGE-LSYQQVRASVTAL----------------ATYLV-NIGV---HPGVLVPIVLEKSRWSPVIMLAVMQAGGCCVCLD--AQDMVMVEAMINQL----APELVVV---TEGSYKHLDLSN----TPFVLVNE-----------------------------------------------------------------------------------------------------------------------------------------------------------------------------------------------------------------------------------------------------------------------------------------------------------------------------------------------------------------------------------------------------------------------------------------------------------------------------TFLSSL--------------------------------------------------------------------------------------------------------------------------------------------------------------------------------------------------------------------------------------------------------------------------------------------------------------------------------------------------------------------------------------------------------------------------------------------------------------------------------------------------------------------------------------------------------------------------------------------------------------------------------------------------------------------------------------------------------------------------------------------------------------------------------------------------------------------------------------------------------------------------------------------------------------------------------------------------------------------------------------------------------------------------------------------------------------------------PPQVS------------------------------VKLKDSLPQQA-ACAFLAPG-IEKPKGCFFTHESLCSIL--SVQGQALKIH----NGSRVLQLSAYTVDIALVEILGTLLHGGCVCIPSPLERV--NDLEGTIARMDITWTYMTTVLSRKI--NPANVTNL------QTICFRTRTLDEDAFKPWL-----GNRDILLAYGAPDVCPLAISV--FNVAESSDTN------IIAPPLLGRFLIL-NP-EDPK-----KLMPLGAV--GELAIDSP---IVTPHKYVHGNPLM--DPAAF-QQIRG----------ERKW----RYL-RTGHRVRYLD--RGHIRFL-----ASM--RD-EVLVNGSPALIAV-------LEQQIRQCL-----GGDVD---VAVEPITTSN-----NVNSLAAFLE-------------------------------------FGDSEFVGPSELDKLTMQMRSKLAAVKWL-AETSLAQASKLSHSTCVPKLF--IPI-RRFP----------------------------------------LSTSLKINRRKLQKMASPFSYTDLLELANVPFSSQPHFTGIQSKPLPLTQTEESMRLIWAAVLHAMVGDIKTTDSFLDAGGDKLLAMKLVLSCRQNGFDVQISKLLSGATLTEMCQSLEIKEHHLIKAPKPKTSPKPSVAARKLPEGTDHGFVKLV-------------------------------------------------------------------------------------------------------------------------------------------------------------------------------------------------------------------------------------------------------------------------------------------------------------------------------------------------------------------------------------------------------------------------------------------------------------------VAPQLDIPWNDVIDVAEASSHQLHCLEPSLYGPRSDIRCLVVNFNGSIRAQRVEEACEALTRLHPSLRTAFAVHDCNLFQVAIDSFHADFERKSVSASSVDKEMQQVLKRMQKEVLQLREPATKFAFLDAGQHGGKLIIRFSYAQVSESAVPRLVQDFVKLYEHPTMER------------------------RRTSFFDYTRALRGARYDDSRVYWRQRLEKAKVTQVV------PRSKPLPPVSEVKSFQEQVKISSLTDFNITFDSVLKAAWAMVMATLSGSPDVVFGEIVEGRRLKLETSVDVSSIAG----------------PMENIVPIRVRFPIVNSSPLQVLQLIQRDSAASLPYEAMGAQKIAQECTDWASWSRFSTVVRHRTQVPVDGTTTL-------------------------------------------------------------------------------------------------------------------------------------------------------------------------------------------------------------------------------NIDNTTFTYNLLQPQVRDVPDLFASSTMMSPDKVSLSIEYSPDRVPEHFAQAAMRLLVASVETLACYDTISQPILQPSSDYESL--------------------------------------------------------------------------------------------------------------------------------------------------------------------------------------------------------------------------------------------------------------------------------------------------------------------------------------------------------------------------------------------------------------------------------------------------------------------------------------------------------------------------------------------------------------------------------------PPRVLLEKPEPDVTQPSYTHWLSAEQRSTLQQFLISSWNELLHPHLATQGISETDLLHSRFYDISGSLLPAYLFAQRLNHDLRKVEIEGIHTVHMTAVEVITTPTISGQMDLITRKMHQAGVLCKPGRKKPVVSFHAGFTPTKTSS--YNWALLNKGKGRFRRLRHGGSHGSMKDFSTKAGDWVKSRVNLSKERSPILPEGVIHEPSSWEALNSDAVGIKDGGGGGGMLSVPEEAVEIGSSSVVDQRHQTGGEVSPLSGGSPRTSWKEDSRNAS----------------------------------------------------------------------------------------------------------------------------------------------------------------------------------------------------------------------------------------------------------------------------------------------------------------------------------------------------------------------------------------------------------------------------------------------------------------------------------------------------------------------------------------------------------------------------------------------------------------------------------------------------------------------------------------------------------------------------------------------------------------------------------------------------------------------------------------------------------------------------------------------------------------------------------------------------------------------------------------------------------------------------------------------------------------------------------------------------------------------------------------------------------------------------------------------------------------------------------------------------------------------------------------------------------------------------------------------------------------------------------------------------------------------------------------------------------------------------------------------------------------------------------------------------------------------------------------------------------------------------------------------------------------------------------------------------------------------------------------------------------------------------------------------------------------------------------------------------------------------------------------------------------------------------------------------------------------------------------------------------------------------------------------------------------------------------------------------------------------------------------------------------------------------------------------------------------------------------------------------------------------------------------------------------------------------------------------------------------------------------------------------------------------------------------------------------------------------------------------------------------------------------------------------------------------------------------------------------------------------------------------------------------------------------------------------------------------------------------------------------------------------------------------------------------------------------------------------------------------------------------------------------------------------------------------------------------------------------------------------------------------------------------------------------------------------------------------------------------------------------------------------------------------------------------------------------------------------------------------------------------------------------------------------------------------------------------------------------------------------------------------------------------------------------------------------------------------------------------------------------------------------------------------------------------------------------------------------------------------------------------------------------------------------------------------------------------------------------------------------------------------------------------------------------------------------------------------------------------------------------------------------------------------------------------------------------------------------------------------------------------------------------------------------------------------------------------------------------------------------------------------------------------------------------------------------------------------------------------------------------------------------------------------------------------------------------------------------------------------------------------------------------------------------------------------------------------------------------------------------------------------------------------------------------------------------------------------------------------------------------------------------------------------------------------------------------------------------------------------------------------------------------------------------------------------------------------------------------------------------------------------------------------------------------------------------------------------------------------------------------------------------------------------------------------------------------------------------------------------------------------------------------------------------------------------------------------------------------------------------------------------------------------------------------------------------------------------------------------------------------------------------------------------------------------------------------------------------------------------------------------------------------------------------------------------------------------------------------------------------------------------------------------------------------------------------------------------------------------------------------------------------------------------------------------------------------------------------------------------------------------------------------------------------------------------------------------------------------------------------------------------------------------------------------------------------------------------------------------------------------------------------------------------------------------------------------------------------------------------------------------------------------------------------------------------------------------------------------------------------------------------------------------------------------------------------------------------------------------------------------------------------------------------------------------------------------------------------------------------------------------------------------------------------------------------------------------------------------------------------------------------------------------------------------------------------------------------------------------------------------------------------------------------------------------------------------------------------------------------------------------------------------------------------------------------------------------------------------------------------------------------------------------------------------------------------------------------------------------------------------------------------------------------------------------------------------------------------------------------------------------------------------------------------------------------------------------------------------------------------------------------------------------------------------------------------------------------------------------------------------------------------------------------------------------------------------------------------------------------------------------------------------------
>MR_nrps14
--------------------------------------------------------------------------------------------------------------------------------------------------------------------------------------------------------------------------------------------------------------------------------------------------------------------------------------------------------------------------------------------------------------------------------------------------------------------------------------------------------------------------------------------------------------------------------------------------------------------------------------------------------------------------------------------------------------------------------------------------------------------------------------------------------------------------------------------------------------------------------------------------------------------------------------------------------------------------------------------------------------------------------------------------------------------------------------------------------------------------------------------------------------------------------------------------------------------------------------------------------------------------------------------------------------------------------------------------------------------------------------------------------------------------------------------------------------------------------------------------------------------------------MAMDGCRHAHRRHGRASPMDEAMLVQPLLTQTRHRPRSAVITAATTINSTSAQDIANSNVSPLSRRQSLVSDLFDDLSTAHRELEGYLNRTSCRLADAVGETRRRTSLVQNKDDSRFHLDFDLDLDLDSQYANNDDGHSFTTPVSPVSLVSPVSPVSPLGSSYYSASKLSSPQSQVSSYDEDMFAAIDVNAAAAVMATELKATRITPGVPNKPPSSSSSRSSPSPLSQLQSQSQSPPACPSPVAGSSNTNTTTTTTTAAAAAASSRPTPNNSNNGGAQQQQQQQQQQHQLENLLLSTTRVGKVCLVRPRAGPFEGQYVALITTTAVHAPNNELIALIPEAEHETAQRQIHTLKTAVAEWGSDSRRPDVWILLQSMAVNGDGEPDARKLQTWVQNIGEEAEERIMATQFMNHRRGAQQHRRQGIEPPVSQPPQLPQRHPNHHHRH--QPYPMRPDSFVRPHLETGYGNNGPIQQPQPDSPTQDPGQEVYFPLAVMQQLFFRSSVKRSVEASVITGPKYRFSQSILLNVKGDVALADIEAAVSVLVSRHSMLRARFRLTSQGWAQVIAPESNRAYRFEHRYINDDDDLLSVIDQAQQSLNVFKGPVFTVKHIRNTENKQLLYLAAHHLVVDLVSWKILLHDLDELLREGTLVSEPSIPFTYWTDYQSYENSQRLIEPNLPFEIVPADLRYWGLEGHSNLYGDTTHLNFALPRDAASALRKTCNNVFRTESADVFIAALLYSFHQTFSDRSIPTVWKQEHGRDARNNDFNVVETVGWFTALCPISVPVHPGSDLIHLIKLLKDSRKALSENGTPYFQSKFAADDTAATSLPVEVMFNCVDTLSQLQRENGILEPVAA-----------------------------------------------------------------------------------------------------------------------------------------------------------------------------------------------------------------------------------------------------------------------------------------------------------------------------------------------------------------PDREVRSLASDVGPAVGRIALFELSVGLDDYGARVEFSFNVNSRHQDRITQWMHNFESSILSAISRLGAMQPELTLSDVPLLETSYEALSKLMSKQLVDVGINGVDNIETICPVDLVQQEILVAQSIDPNCFHVSRTYELATVDGSEVCRDTLCTAWQTLVACHSVLRSIFIDSASEKGLFDQMVLKKTSPDMLFMDSNDPME--------TLSSLPPMRPSKSMPRHRLSVSRSDKTAYLRIDCSQALCDLNAIHNLVVQLRELYMGRKLVVSTPLPPR--QTRNIASREAPRSVEVWRSYLNGATPCAFPHLAIQKQGRLESRGIGLDISR------------HQLSQFCAYNQLELSTVIQLAWAFVLRTYVGEDRVILGYSHAGRDTLVMPSMKRHVGSLATFVPCLVDFLPM-------------------------------------SSVLDLLWQLERMAKDARETDAPTLAEIEHSLGIQGQSLFNTCVTCQDVDDTILSDSDSDSGVWEPVLLANTIDGNCDVSLCVTLREDRIQADVSYSCLSPAQLHNVMNTFQRALQVIINDPAQLCSQVDLFTEHDFQQIMNPDWEEEQTDTKISACLHQLILKQCEVRPNFP--AIY--------AWDGE-LSYQQVRASVTAL----------------ATYLV-NIGV---HPGVLVPIVLEKSRWSPVIMLAVMQAGGCCVCLD--AQDMVMVEAMISQL----APELVVV---TEGAYKHLDLSN----TPFVLVNE-----------------------------------------------------------------------------------------------------------------------------------------------------------------------------------------------------------------------------------------------------------------------------------------------------------------------------------------------------------------------------------------------------------------------------------------------------------------------------TFLSSL--------------------------------------------------------------------------------------------------------------------------------------------------------------------------------------------------------------------------------------------------------------------------------------------------------------------------------------------------------------------------------------------------------------------------------------------------------------------------------------------------------------------------------------------------------------------------------------------------------------------------------------------------------------------------------------------------------------------------------------------------------------------------------------------------------------------------------------------------------------------------------------------------------------------------------------------------------------------------------------------------------------------------------------------------------------------------PPQVS------------------------------VKLKDSLPQQA-ACAFLAPG-VEKPKGCFFTHESLCSIL--SVQGQALKIH----NGSRVLQLSAYTVDIALVEILGTLLHGGCVCIPSPLERV--NDLEGTIARMDITWTYMTTVLSRKI--NPANVTNL------QTICFRTRTLDEDAFKPWL-----GSRDILLAYGAPDVCPLAISV--FNIAESSDTN------IIAPPLLGRFLIL-NP-EDPK-----KLMPLGAV--GELAIDSP---IVTPHKYVHGNPLM--DPAAF-QKVRG----------ERKW----RYL-RTGHRVRYLD--RGHIRFL-----ASM--RD-EVLVNGSPALIAV-------LEQQIRQCL-----GGDVD---VAVEPITTSN-----HVNSLAAFLE-------------------------------------FGDSEFVGPSELDKLTMQMRSKLAAVKWL-AETSLAQASKLSHSTCVPKLF--IPI-RRFP----------------------------------------LSTSLKINRRKLQKMASPFSYTDLLELANVAFSSQPHFTGIQSKPLPLTQTEESMRLIWAAVLHAMVADIKTTDSFLDAGGDKLLAMKLVLSCRQNGFDVQISKLLGGATLTEMCQSLEIKEHHLLKTPKPKISPKPSVAARKLPEGTDHGFVKLV-------------------------------------------------------------------------------------------------------------------------------------------------------------------------------------------------------------------------------------------------------------------------------------------------------------------------------------------------------------------------------------------------------------------------------------------------------------------VAPQLDIPWNDVIDVAEASSHQLQCLEPSLYGPRSDIRCLVINFNGSIRAQRVEEACEALTRLHPSLRTAFAVHDCNLFQVAIDSFHADFERKSLSASSVDKEMQQVLKRMQKEVLQLREPATKFAFLDAGQHGGKLIIRFSYAQVSESAVPRLVQDFVKLYEDPKMEH------------------------RRTSFFDYTRALRGARYDDSRVYWRQRLEKAKVTQVV------PRSKPLPPVSEVKSFQEQVKISSLTDFNITFDSVLKAAWAMAMATLSGISDVVFGEIVEGRRLKLETSVDVSSIAG----------------PMENIVPIRVRFPIVNSSPLQVLQLIQRDSAASLPYEAMGAQKIAQECTDWASWSRFSTVVRHRTQVPVDGTTTL-------------------------------------------------------------------------------------------------------------------------------------------------------------------------------------------------------------------------------NIDNTTFTYKLLQPQVRDVPDLFASSTMMSPDKVSLSIEFSPDRVPDSFAKAAMRLLVASVETLACYDTISQPILQPSSDYESI--------------------------------------------------------------------------------------------------------------------------------------------------------------------------------------------------------------------------------------------------------------------------------------------------------------------------------------------------------------------------------------------------------------------------------------------------------------------------------------------------------------------------------------------------------------------------------------PPRVLLEKPEPDVTQPSYTHWLSAEQRSTLQQFLISSWNELLHPHLATQGISEADLLHSRFYDISGSLLPAYLFAQRLNHDLRKVEIEGIHTVHMTAVEVISTPTISGQMDLITRKMHHAGVLSKPGRKKPVVSFHAGFVSTKPSS--SNWALLNKGKGRFRRLRHGGSHGSMKDFSTKAGDWVKSRVNLSKERSPILPEGVIHEPSSWEALNSDAIGIKDGGGGGGGMLSVPEEAVEIGSSSVVDPRHQTGGEVSPLSGESPRTSWKEESKNASGSISP----------------------------------------------------------------------------------------------------------------------------------------------------------------------------------------------------------------------------------------------------------------------------------------------------------------------------------------------------------------------------------------------------------------------------------------------------------------------------------------------------------------------------------------------------------------------------------------------------------------------------------------------------------------------------------------------------------------------------------------------------------------------------------------------------------------------------------------------------------------------------------------------------------------------------------------------------------------------------------------------------------------------------------------------------------------------------------------------------------------------------------------------------------------------------------------------------------------------------------------------------------------------------------------------------------------------------------------------------------------------------------------------------------------------------------------------------------------------------------------------------------------------------------------------------------------------------------------------------------------------------------------------------------------------------------------------------------------------------------------------------------------------------------------------------------------------------------------------------------------------------------------------------------------------------------------------------------------------------------------------------------------------------------------------------------------------------------------------------------------------------------------------------------------------------------------------------------------------------------------------------------------------------------------------------------------------------------------------------------------------------------------------------------------------------------------------------------------------------------------------------------------------------------------------------------------------------------------------------------------------------------------------------------------------------------------------------------------------------------------------------------------------------------------------------------------------------------------------------------------------------------------------------------------------------------------------------------------------------------------------------------------------------------------------------------------------------------------------------------------------------------------------------------------------------------------------------------------------------------------------------------------------------------------------------------------------------------------------------------------------------------------------------------------------------------------------------------------------------------------------------------------------------------------------------------------------------------------------------------------------------------------------------------------------------------------------------------------------------------------------------------------------------------------------------------------------------------------------------------------------------------------------------------------------------------------------------------------------------------------------------------------------------------------------------------------------------------------------------------------------------------------------------------------------------------------------------------------------------------------------------------------------------------------------------------------------------------------------------------------------------------------------------------------------------------------------------------------------------------------------------------------------------------------------------------------------------------------------------------------------------------------------------------------------------------------------------------------------------------------------------------------------------------------------------------------------------------------------------------------------------------------------------------------------------------------------------------------------------------------------------------------------------------------------------------------------------------------------------------------------------------------------------------------------------------------------------------------------------------------------------------------------------------------------------------------------------------------------------------------------------------------------------------------------------------------------------------------------------------------------------------------------------------------------------------------------------------------------------------------------------------------------------------------------------------------------------------------------------------------------------------------------------------------------------------------------------------------------------------------------------------------------------------------------------------------------------------------------------------------------------------------------------------------------------------------------------------------------------------------------------------------------------------------------------------------------------------------------------------------------------------------------------------------------------------------------------------------------------------------------------------------------------------------------------------------------------------------------------------------------------------------------------------------------------------------------------------------------------------------------------------------------------------------------------------------------------------------------------------------------------------------------------------------------------------------------------------------------------------------------------------------------------------------------------------------------------------------------------------------------------------------------------------------------------------------------------------------------------------------------------------------------------------------------------------------------------------------------------------------------------------------------------------------------------------------------------------------------------------------------------------------------------------------------------------------------------------------------------------------------------------------------------------------------------------------------------------------------------------------------------------------------------------------------------------------------------------------------------------------------------------------------------
>MR_nrps3
-------------------------------------------------------------------------------------------------------------------------------------------------------------------------------------------------------------------------------------------------------------------------------------------------------------------------------------------------------------------------------------------------------------------------------------------------------------------------------------------------------------------------------------------------------------------------------------------------------------------------------------------------------------------------------------------------------------------------------------------------------------------------------------------------------------------------------------------------------------------------------------------------------------------------------------------------------------------------------------------------------------------------------------------------------------------------------------------------------------------------------------------------------------------------------------------------------------------------------------------------------------------------------------------------------------------------------------------------------------------------------------------------------------------------------------------------------------------------------------------------------------------------------------------------------------------------------------------------------------------------------------------------------------------------------------------------------------------------------------------------------------------------------------------------------------------------------------------------------------------------------------------------------------------------------------------------------------------------------------------------------------------------------------------------------------------------------------------------------------------------------------------------------------------------------------------------------------------------------------------------------------------------------------------------MAVDTLNEPTEQEKAALNIISETLHRSVNIGSALTSVGLDSLSAIRLVSAFRQKGYEISVTSLLKCRTVADLCISLQKAPETSSQRNETHAPLLDSRSISEQHP------------------------------------------------------------------------------------------------------------------------------------------------------------------------------------------------------------------------------------------------------------------------------------------------------------------------------------------------------------------------------------------------------------------------------------------------------------------------------LLAGLSQLVENCMECTPLQRAMLAQTEHNPELYCNEMLFEASFNVTP--------------------QALFKAFEAVIISNQILRTGFLHREGQYVSVLFSEPLDGQITMQTKCCEGSNVRSPVDILRPFLVQIIDNGEEMSPNILIHAHHAIYDGWSMDMIIADVSCIVKGGVPASRPQFKQVLDFQNQVTIEAEDDSRAFWTSNLLGWNKISFPKLVGQAPSDEILSEEAFLRIS------------PDIVQSMSLSYGISSQVIFQAALAMTWQGVVGNSDILLGSVVSGRTIPVPGIERIIGPCIAAMPLRIDTSNM---------------------------------------------NANIDALKAIQAQNRAIMEHCSVPLAEICKLARLAPSESIYDVLFVYQQSLYEWELQNSVMKQIRHIDRLDTKLLVEVEPRKDGYALQMTYHSSVLSGDFVQLLVEQMKEHCEKILAKPTGPLMLSKHLEGLEMSIFREQTRVDNEPADVAALFNASLMRNPLAE--AMRFVARTAEGELKESTLSYSQLSTASNQI----------------AHYIR-GSGA---EVGDVIAIMMNKSTTLYTSILGIINAGCAYLPIL-PTTPMERVREILRQS----NTKYCLV---EDEVACCAHEFP----NSTTVLNM-----------------------------------------------------------------------------------------------------------------------------------------------------------------------------------------------------------------------------------------------------------------------------------------------------------------------------------------------------------------------------------------------------------------------------------------------------------------------------STASFH--------------------------------------------------------------------------------------------------------------------------------------------------------------------------------------------------------------------------------------------------------------------------------------------------------------------------------------------------------------------------------------------------------------------------------------------------------------------------------------------------------------------------------------------------------------------------------------------------------------------------------------------------------------------------------------------------------------------------------------------------------------------------------------------------------------------------------------------------------------------------------------------------------------------------------------------------------------------------------------------------------------------------------------------------------------------------TMPSN------------------------------PPFVQPDPDRL-AYVIFTSGTTGVPKGVAVSQRNLASNI--TYLDTIYPKS----AQPHLLQACSHAFDVSVFEIFYAWYAGMCLCAAPNDVIF--GDLEYWIRELQITHLSLTPTVASLI--DPKNVPQV------EFLVTAGEPMTTSVLEKWG-------SLLFQGYGPSETTNICSVK--RMSRGDNIE-------HLGWVFPNTSVVV--MVPDGL-----DAVPLGWV--GEFCFGGS---QVA-NGYL-NDTTL--TAQKF-IDHPSF----------------GRLY-RSGDLGRMLP--DGSLVIM-----GRL--DD-QLKLRGQRIEAQE-------INSILTST------E-LVT---TAVTILVQSK---SGRSNQLATFYK--------------------------------PSSAVSSSNP-----------LDVTKSSNQMLFATLKT---KLPAY----MVPSYL--VPV--PYPIAQVVLRNWDLPWREFEVTVPSLEGASREHLNSLPNPLDSLVPPCSLAMENLWREVEALAQGCPFFARRSGVFLARAIPRVSIINRLCKASWAAVLACVFDDPDVAFGNVVSGRTIGVDGVHKLVAPCFNTVPVRLDTSRSAQNIDLVKAFQELNSKLLPYQFSPLKLVQKVVGGRRRHLFDTLFLLQQPLKEMDKNVWTLQEDVGNM-------------------------------------------------------------------------------------------------------------------------------------------------------------------------------------------------------------------------------------------------------------------------------------------------------------------------------------------------------------------------------------------------------------------------------------------------------DVPIVCEVIPCPNLNSIVVNLHYDMDMITPDLASVVTDMFKFMIRSVVSLPFGPVPSRSTIPSHFSQGLFDLVLKRERSDEDSIETTSSQWSSLEMKIRKVVSNISGVSEAAIRRETTIFQVGLDSINAVQVASALRSQNLPVSSSDVIECSSCSKLASRINQKSEELKHENVWIDFSAFRNQVKPYALEKLRPTTEIEAILPCTAVQNAMLMAFMHSDEANYLNSLSFKIKETVDLNSLFVAWQLLHGQHPMLRTGLTHPITLFDGLPFVLEDWKAELALVNTGSQMLMHIVIHHALYDAQSLDGLFQADVLSRAKSELSEGKKFWEEQAPVGRLTVNEHISSMSVGELQEATQAVGERSVTFGVVLAGRTSDETADSPFPCLVTLPIVAEAEDSNMGLLQN--------------------------------------------------------------------------------------------------------------------------------------------------------------------------------------------------------------MMAYNSNLYKHQFNPLAEVKKWLDQWKLMEDLPSVEYSVSLEVEPLEDEQLHLRLTTRSDIVPHEQAELMLKQFDAILFSITPPRIPVIDAPVEFVHQFVERNAELQPNFPALEFVSDFNGTPSS------------------------KMTWTYKELDDLGNQVAHLLSKVVRVGNIVAVHFPKCPEAYFSILGILKAGCSFVALDPNAPKARKEFILEDSKAACLLITNNSDLLFSVKIPAITIDEENLR--------------------------------------------------------------------------------------------------------------SHPSDPIMHGEAFTPQNTCYCLYTSAMMAFQHLFQGHWQKDSRWLQFAALHFDVSVLEQYWSCLARLIHPDQLPSLC-------------------------------------------------------------------------------------------------------------------------------------KGVFITGGEQLNQEILDSWGPKAVIYNAYGPTEATIGVTMYQRVPINGRPRELCVSGKLVGKGYLHRPELTDERFPKLSEF--------------NERIYRTGDLVRILHDGCFDFLGRADDQVKLRGQRLEIGEINHVIRNNTLGVKDATTLVMRHGNKDVLVAFLAGEGEKASDICIVSDE----------------------DALGAKARASCLDSLPGYMIPTYFIRLSRIPLSPNNKVEAKELKMLFHSLLPDELVKLTGRDTTSSSSEIDAAVMKRLIETIFDIGVDSISALQLSTALKRGGFPKSTPAMILRSPIVSDLARSLYRKLTSTKERDETKEIKQVLRAYQQRYRALVCRELRVKSADIEYIAPCSPLQEGMISAAVAEEGSHMYFNSFDFHVKDDVPMDMTIDGYLQVALHGIDNLWRDLVASDDGHVDDILEQARLSWTKDNTLHILSPLQLIQVKGPGKQALRLYIFHGLYDGNSFNLMNEYASFVDVLTHEHWQRCEMPKISPLASNNAEIVSLSRRLTIKRLDELRRQQNTHVSKPFTTGIIVAGRSLDKWCSDGQSLFNNLFAFQLEKPEPNPDAVPWTIIDNKATSLDYPLAFEATRMKDGHLSLYLVAHPDIAEEDTLEQMLDHFEQVVLTVEPSTVIAPPPHSNLSFPKNIKPEPFSPKTFVPEKLHWTPVGLALRDEFCTFANIPTEDTSPGTSILDLGIDSIDAIKISARLAKRHIKLSASQIMRHQTISAIAATASNLNQDAL-------------------------------------------------------------------------------------------------------------------------------------------------------------------------------------------------------------------------------------------------------------------------------------------------------------------------------------------------------------------------------------------------------------------------------------------------------------------------------------------------------------------------------------------------------------------------------------------------------------------------------------------------------------------------------------------------------------------------------------------------------------------------------------------------------------------------------------------------------------------------------------------------------------------------------------------------------------------------------------------------------------------------------------------------------------------------------------------------------------------------------------------------------------------------------------------------------------------------------------------------------------------------------------------------------------------------------------------------------------------------------------------------------------------------------------------------------------------------------------------------------------------------------------------------------------------------------------------------------------------------------------------------------------------------------------------------------------------------------------------------------------------------------------------------------------------------------------------------------------------------------------------------------------------------------------------------------------------------------------------------------------------------------------------------------------------------------------------------------------------------------------------------------------------------------------------------------------------------------------------------------------------------------------------------------------------------------------------------------------------------------LKSSIDTGKAEIQSRLHSYIQGQGVDPNNVELVLPSTALQESMISAMIQSDFQLYFNHDIMELDKTVSLSKLRDAWLEVIKSSPILRTAFFEVDDNNLDMAYCQVVYKQATAPVALHKLAGASSLQGLIKTATETAIRGETRNNLLQVSLVSTD----SQNYM-VLSVAHALYDGWSLALLYNDLAKAYRSELEPRRYSEVLVSQPILYEYSDVNGFWGTYLADASPTVFRSGRPSAPLNPSNIIRNEHLSSKSLTEINIFCKKASISLQSLCMACWTAVAAHFTRSLDTVFGIVLSGRDFEGADELVFPCMNTVAVRSVIHANVSSFLRYMEANLADIRDHQGFPLRKAQAAARLGGKELFNSLFILQKTPNIDASDSMWRSIGGESAVEYPVCVEAEPIQDRLCWRIACKSDIFSQLDSEDVLVKLDQILNFFLDFPESEILSFTDGLVSICALPQIAIEEQPANSHTTSTADDDMDDAYSWNHTALLIRQILSDVSSLPIESILPTSTLYHLGLDSISAIKVSMMLRKVQIDLKPRELIGADSIKAIVRLAELDHKPQKEEYFNAAQLKLPASVSQESLLNLHNILEQDVEAVLPATPLQIYML---------------------------------------------------------------------------------------------------------------------------------------------------------------------------------------------------------------------------------------------------------------------------------------------------------------------------------------------------------------------------------------------------------------------------------------------------------------------------------------------------------------------------------------------------------------------------------------------------------------------------------------------------------------------------------------------------------------------------------------------------------------------------------------------------------------------------------------------------------------------------------------------------------------------------------------------------------------------------------------------------------------------------------------------------------------------------------------------------------------------------------------------------------------------------------------------------------------------------------------------------------------------------------------------------------------------------------------------------------------------------------------------------------------------------------------------------------------------------------------------------------------------------------------------------------------------------------------------------------------------------------------------------------------------------------------------------------------------------------------------------------------------------------------------------------------------------------------------------------------------------------------------------------------------------------------------------------------------------------------------------------------------------------------------------------------------------------------------------------------------------------------------------------------------------------------------------------------------------------------------------------------------------------------------------------------------------------------------------------------------------------------------------------------------------------------------------------------------------------------------------------------------------------------------------------------------------------------------------------------------------------------------------------------------------------------------SAWQNSNASVFFPEFCYEIIGDYTYEQLVEAWDQVWRRIPILRVRFMSTGDIEMPWIQVILKPSSNSSGHMSEPLWRFSVLKVEDGGSWLLRLSIHHSLYDGFSLPKLVQLYYEAIQNTAESAITLNVDLISWQNYTIRPTLKASIDSRNKFWSEYLVGCSTSPGSPIPYASERVSYIRRHAF--LKTKELQQVASSHGISLQSLFLAAYAKTLCVNVGAQDNTQSVIFGIYLANRDTETDNLDETYPTMNIVPLRVQIAPGDNLIKAAAAILKDLQLIQSNGRATVGLWEIYKWTGIQIQNFVNFLSLLDDDANSGKPGLVRRRTEDKLSTKGLDLLKQPWLQNNAVRKAYPSTNVTLKASLDIEASVHEDSLDIGVFGSTDSLSHDDSSRIVDNIIQHLSSVKLA---------------------------------------------------------------------------------------------------------------------------------------------------------------------------------------------------------------------------------------------------------------------------------------------------------------------------------------------------------------------------------------------------------------------------------------------------------------------------------------------------------------------------------------------------------------------------------------------------------------------------------------------------------------------------------------------------------------------------------------------------------------------------------------------------------------------------------------------------------------------------------------------------------------------------------------------------------------------------------------------------------------------------------------------------------------------------------------------------------------------------------------------------------------------------------------------------------------------------------
>Ab_nrps7
---------------------------------------------------------------------------------------------------------------------------------------------------------------------------------------------------------------------------------------------------------------------------------------------------------------------------------------------------------------------------------------------------------------------------------------------------------------------------------------------------------------------------------------------------------------------------------------------------------------------------------------------------------------------------------------------------------------------------------------------------------------------------------------------------------------------------------------------------------------------------------------------------------------------------------------------------------------------------------------------------------------------------------------------------------------------------------------------------------------------------------------------------------------------------------------------------------------------------------------------------------------------------------------------------------------------------------------------------------------------------------------------------------------------------------------------------------------------------------------------------------------------------------------------------------------------------------------------------------------------------------------------------------------------------------------------------------------------------------------------------------------------------------------------------------------------------------------------------------------------------------------------------------------------------------------------------------------------------------------------------------------------------------------------------------------------------------------------------------------------------------------------------------------------------------------------------------------------------------------------------------------------------------------------------------------------------------------------------------------------------------------------------------------------------------------------------------------------------------------------------------------------------------------------------------------------------------------------------------------------------------------------------------------------------------------------------------------------------------------------------------------------------------------------------------------------------------------------------------------------------------------------------------------------------------------------------------------------------------------------------------------------------------------------------------------------------------------------------------------------------------------------------------------------------------------------------------------------------------------------------------------------------------------------------------------------------------------------------------------------------------------------------------MDHATLSVCNPNPERVPGPSLLHDLVASPSGAA--AID-----HLAGDCQHTYSYEHLHAASDSL----------------SQLIRSPHSVPQTEKDIIVPVLMPQCPLLYISLLAVLKAGGAFCPIS-IDSPHERVGFILGDV----SAKIVLV----TQDLAERIPSD----SNVTVIIV-----------------------------------------------------------------------------------------------------------------------------------------------------------------------------------------------------------------------------------------------------------------------------------------------------------------------------------------------------------------------------------------------------------------------------------------------------------------------------DKLGSL--------------------------------------------------------------------------------------------------------------------------------------------------------------------------------------------------------------------------------------------------------------------------------------------------------------------------------------------------------------------------------------------------------------------------------------------------------------------------------------------------------------------------------------------------------------------------------------------------------------------------------------------------------------------------------------------------------------------------------------------------------------------------------------------------------------------------------------------------------------------------------------------------------------------------------------------------------------------------------------------------------------------------------------------------------------------------PKPAD------------------------------IPRRWINPESL-AYVMYTSGSTGTPKGVGLSHAAAAQAL--LAHDRHIPVF------TRFLQFAAPTFDVSVFEIFFPLFRGSTLICVKRENML--DDLPAVMRRMRVDACELTPTVASSLLRKRDNAPML------QLLLTIGEMLKLPVIQEFG-GDENRQSMLWAMYGPTEATIHCTLQ--ASLSSNSSPS------FIGRPLDTVSCFVIKPAGSPEESFLFHLLPVGEA--GELAVGGH---QLA-SGYI-NRPEL--TALAF-IETSF-----------------GRVY-RTGDRAVMTA--EGTLECL-----GRL--SDGQVKLRGQRIELGE-------IENAALRS------P-GCH---GASAALLDSN---------LILFCA-----------------------------------------------------VDEDVHEKAIRSN-CES---WLPKF----MIPSDI--VLM-AEFP----------------------------------------RLSSGKIDAKRLRSEYCSRKEAERHS----------------SENSDETKPGDEEMEILRIIAENLGRKVNPRSGLASAGLDSLMAIKVAAGLRARGFHIGAAKLLKLVTVEDLIKNLQTESLTSGHGATNDVPSIPNEEKLLRG------------------------------------------------------------------------------------------------------------------------------------------------------------------------------------------------------------------------------------------------------------------------------------------------------------------------------------------------------------------------------------------------------------------------------------------------------------------------------FGGSVERILTCTPLQSAMLAETTRNPEVYCNEMYLRVAPSVELKILYDAFWQVIQSNEALRMGFMQWEGQFVSVVFACPRNAQIS----------------IGAAENSYQFTLTNEDEFLMPFRIQITQGADNGSTRVAIYAHHAMYDGWSTDMLLTDVTRLVQGVCPPPRA---------------------QYSKVVEFYNSTTESSKDAPRAYWGEALLGWNRVPFPKLLGR-PGADEIHVERLLVNISPAAVREMAQREEVSLQVLFQAALAIAWSGVIGETDILLGSVDSGRTIPVEGIDCVFGPCI--------------------ASLPLRVDMRNMSSMIEVLRSIHTSNRSIMEHCCLPLSEIGKIAGLKPGDSLYDVLFVYQQSLWGADDTDG---------------------------------------------------------------------------------------------------------------------------------------------------------------------------------------------------------------------------------------SIAQVAHVDRLETNLLVEFEPHTERFEVQITYHAKYVDLGFVQQFAGQIRELCFSILRDPRQPLTAVQACRNVALSLSAGPPN---PDDEPNDVVSMFDASAQQHPEAEAVRFVSVSKSSTVHMTTMSYSSLCKAANHTAHFIRNTGAKVGDVVALMMKKSMQLYVSILGIMKAGCAYLPILPDTPVNRTIEILKQSNTAYCLVDDAVVGLEHFPEEVTVVNINSMPL----------------------------------------------EETAVPPPRVTTDPHRLSYVIFTSGTTGVPKGVAVSQRNLASNIAYLGALYPRETSQPRLLQACSHAFDVSVFEIFYAWHTGMSLCVADNETLFGDIEHTIRMLNVTHLSLTPTVAALIDPKKVPSVEFLVTAGEPLTLSVLQKWGSLLFQ--------------------------------------------------------------------------------------------------------------------------GYGPSETTNICSVKRMSHGDNIEHLGWVFPNSSVFVMSPGKLDLLPRGWVGEFCFGGSQVARGYLNDEILTAQKFINHPSF---------------GRLYRSGDVGRMLPDGSLIINGRLDDQLKLRGQRIEAKEIDSILTASSSVTAAMTILVRSGNRQSECLASFYSPSSGIGSSVPLNIP----------------------QTLHQKLYAALQVQLPRYMVPAYLIPVPHIPATSSGKVDKKHLEKWFNSFPQDYLEGASGISIEGF--------ANVDDWSDMELMIARVVAQMCQVPSGSIGKWTPFANLGIDSISAIGLSKLISSQIGYQVSISTILRNPTVALLGRCLEAQDTMKADDASQEVQRVMEMLQKEMKSQLFEADADVETVLPCIPLQEAMLSQDHQGYYNKTLLRLKICPEAMRSHWEEVTQRHSILRTCFATTASVEYPMAQIVLRNGHLPWRTIEVGTFPLEDAIREHLDSLPNPLESLVPPWSLALIRCRGANFLSFICHHALYDGVAMETLWREIECLAHGRLLQPPVSYLPFLQQALALPIDTEVFWRKEFRGFQGCPPLSQSPRSSIGYGRNTVSVDITLSELQTRTRSLGVSLLSICQSSWAAILSVVFEQSDVTFGNVVSGRTLGVDGLERLVAPCFNTLPLRADLSTIQQNMDLMKAFQQLNVRLLPYQFTPLKLIQKVVGARRRNLFNTLLLLQQPLQDMDEDIWTLEQDLGEMDVPMTCEVVPCPSSDSIHMNLHYDTDVITDGLASMISSDFEYMMRSLASSPFEANLTSPILSSVHAQSLRNLARLQESDGDETEQSEADNEEWSELEKKIRNAYAQISGTSQTRILRHTTIFQVGLDSINAIQVASVLRADGLSVSSTDIVECSSSAKLASRIMENTQRPVQPQVHFDFSAFRKGVVDACLGKQLRSTIGVEAILPCTPVQNAMLTAFMDSADGYYLNFLSYEIRQSKGVQVAGDAWKVLQQQHPMLRTSFLPTSRSDSAFAMIRRHKSELECPVTEINGNDGEKFDVIKWQAETRMRVLEEPGVLPWRVVLIPKQDAVSMHIAIHHALYDANSLNQMLLGFRQLMHGAECKFPGIEPALAEILSRTQSEVAETQAFWHELGPNAIVNQFPIMTSLREKDGKLLVGQKTLSMTQGQVQTAARGVGVSVQAVLQAAWARLLASYLGEQSVVFGVVLSGRATDETATAPFPCLVTVPIVAEVTASNTDMMNAMMNYNAALQKHQFAPLNEVQKWLGRPGKPVFDTILAFQNLVSSESAAPELELVSDETSVEYTVSLEVEPTATGELRARISFRSDIVPAEQAELILRQFDAIFGHLLRQPREAECDLHRMHQDLFSVKPAKIPRLKSPVNFVHQFVEAWADSHPHLPALEFVASLNDTSRGPTTWSYKGLDDKGNQVAQLLSSGTNVGDLVAVHFPKCPEAYFAILGILKAGCSFVALDPNAPDARNSFILQDSKAVCLLTDESSNVFPDLDIPVITIKDDTLRSYPTERVTLGDGLPPDGTCYCLYTSGTTGTPKGCEITHKNTVQALMAFQHLFKGHWGPDSRWLQFASLHFDVSVLEQYWSWSVGITVVSAPRELILDNLVGSVNKLAITHIDLTPSLARLTHPDELPNLCKGVFITGGEQLSQDILDVWGPKAVIYNAYGPTEATIGVTMYQRVPSNGRPSNIGKQFPNVGSYVLRAGTEMPVLRGGVGELCVSGRLVGKGYLHRPELTEERFPVLAQFGERVYRTGDLVRILHDGCFDFLGRADDQVKLRGQRLEIGEINHVIQTETPGIRDAVTLIMRQGSKEVLVAFLTRNDSPQSKVLTLEDGDLAARARASCHDKLPGYMVPTYFIPLTRIPLSSNNKVEAKHLKSVFSALNQGDLVKFTGRNDILPGNLGNSSTFTTIVKSLAQFCGVPERDISESTSVFD--------------------------------------------------------------------------------------------------------------------------------------------------------------------------------------------------------------------------------------------------------------------------------------------------------------------------------------------------------------------------------------------------------------------------------------------------------------------------------------------------------------------------------------------------------------------------------------------------------------------------------------------------------------------------------------------------------------------------------------------------------------------------------------------------------------------------------------------------------------------------------------------------------------------------------------------------------------------------------------------------------------------------------------------------------------VGVDSISALQLSTLLKDGGFPLATAAAILRNPVVADLVQVISKKRDGS--------------------------------------RQAEVGEKEMRQDLTGWKHKHCSFVCNELGVQPADIEYVAPCSPLQEGMISAAVNDERVHPYFNNFDFRPNNGTSIPVVRKAWEAVVSHHSILRSKFIKTVDGYVQVSLNQTQSPWRHLSVAIDSDIQDVLHREKLNWIGSNVGHIVSPLEFIHVEGPNEA----VLRLH-IFHALYDGNSFELMNELACNIYRSAASPSPSGPEFVHALYRGPLRNFDSCRPFWERHLARWQSTTLPRVDSLPQKPRNMTSTTRLLGGSKLAALRHDGNVTLQTIVLSIWTIVLQAYLSRPCTIGLIVSGRALDLPRIENTMGPLFNTVPFFNQSLVGMTWQDLVRRCHLFNTDILSFQHVPLKNIQKWCSNGRPLFDNLFVFHLGKSQSDAGKLPWTISDGHLTNVDYPLAFEATWRSDGHLHILVAADQEVMNHDVLERMLDHFEEIMTTVEPTTVLATSSPGLGLPDIGIHGIEDGSHDSKSDSQPQLQRQSHFVWNRLASAIRDELCAFVNLPPEEADQNTSILDLGIDSIDAIKISARLAKKDVQLSASQIMQHRTISAMSAAADPSRVHGEGEENAARTSLIELQGRLGSYLKQKGVEMSDVELVLPPTPLQQSMIAGMMQSDFEWYFNHDVLELDETVSITRLRDAWLDVIADSPILRATFHEIDDKDLDVVYCQAIRKHPRVHVSVSRQEEKLEFSDLQDYFSTASDVARSREPMEPIEGLLQVVLLSSREKAYMVLSMAHALYDAWSLELLFNDVKAAYRGEFRTRRFSQLLESQPQLFVPCADDGFWATYLSNVCPTILAGRQTEVTVTNRHSEGVCRVEAPSSTPLGN---------------------------------------------------------------------------------------------------------------------------------------------------------------------------------------------------------------------------------------------------------------------------------------------------------------------------------------------------------------------------------------------------------------------------------------------------------------------------------------------------------------------------------------------------------------------------------------------------------------------------------------------------------------------------------------------------------------------------------------------------------------------------------------------------------------------------------------------------------------------------------------------------------------------------------------------------------------------------------------------------------------------------------------------------------------------------------------------------------------------------------------------------------------------------------------------------------------------------------------------------------------------------------------------------------------------------------------------------------------------------------------------------------------------------------------------------------------------------------------------------------------------------------------------------------------------------------------------------------------------------------------------------------------------------------------------------------------------------------------------------------------------------------------------------------------------------------------------------------------------------------------------------------------------------------------------------------------------------------------------------------------------------------------------------------------------------------------------AIEFCKESSISLQTLCVSCWTVVAAHLSRSLDAVFGAVLSGRYFVGAEELMFPTMNTVAVRSILHGTASSFLQYMESNLSDVRVHHQVSLREVRAAAKIGSQQLFNSLFVLQKPREPDASGSMWRSVQGFSAVEYPVCVEAEPLHELDQLCWRVACSQPEFADDDADDIAEKLNQVLQFFVGSATSELLSFREGSVSICGLPHTDVQDSGGSLDDAKHDATTHPAAEQQQGWNEASSCIRQVLSEVSGLPAESIHQSSSIYHLGLDSISAIKVSLVLGKLGMKLKPKDILQANNIAEMAERLNHGEQGQDTISDSDYPSSLHPSISEKDLLHRCGVPRGDIEVILPATPMQVYMLTSWQKSLGSILYPTFCYEVSGDFSRTQLEMAWGRVVEMVPMLRTCLVTSGDKSMPWIQMILKSQAISTGKYAQPLHCMEISDTQGGNARTIRLSIHHALYDSFSLPAIVQLYTDELRGSDVSKDANRKTLTSGWSRFCSLPTLGARVDLRRAFWTRYLADCPNKLSTAAQPCSSPSASVAGRVSYLQK--HAMVNAAALQKQAASQGIGIQSLFLAALARSLCHSKSGQQTILLGIYLANRAAENDDLPVLFPTLNLVPLRIRLGGSEELTSLAATIHQDVRIIQTDGRAQVGLWEIHEWTGLKIDTFVNFLSPADDKSGRARGYQDILVRRPHEDSPTGQTGSAKLLNEPWIEDNVVRNAYPVRAHPDCPIQEIELQASMDVEFSIHDTGVDVGVFGSTERLSHAESVSTVDRILQCLDDLTGANEGER---------------------------------------------------------------------------------------------------------------------------------------------------------------------------------------------------------------------------------------------------------------------------------------------------------------------------------------------------------------------------------------------------------------------------------------------------------------------------------------------------------------------------------------------------------------------------------------------------------------------------------------------------------------------------------------------------------------------------------------------------------------------------------------------------------------------------------------------------------------------------------------------------------------------------------------------------------------------------------------------------------------------------------------------------------------------------------------------------------------------------------------------------------------------------------------------------------------
>MAC_nrps6
--------------------------------------------------------------------------------------------------------------------------------------------------------------------------------------------------------------------------------------------------------------------------------------------------------------------------------------------------------------------------------------------------------------------------------------------------------------------------------------------------------------------------------------------------------------------------------------------------------------------------------------------------------------------------------------------------------------------------------------------------------------------------------------------------------------------------------------------------------------------------------------------------------------------------------------------------------------------------------------------------------------------------------------------------------------------------------------------------------------------------------------------------------------------------------------------------------------------------------------------------------------------------------------------------------------------------------------------------------------------------------------------------------------------------------------------------------------------------------------------------------------------------------------------------------------------------------------------------------------------------------------------------------------------------------------------------------------------------------------------------------------------------------------------------------------------------------------------------------------------------------------------------------------------------------------------------------------------------------------------------------------------------------------------------------------------------------------------------------------------------------------------------------------------------------------------------------------------------------------------------------------------------------------------------------------------------------------------------------------------------------------------------------------------------------------------------------------------------------------------------------------------------------------------------------------------------------------------------------------------------------------------------------------------------------------------------------------------------------------------------------------------------------------------------------------------------------------------------------------------------------------------------------------------------------------------------------------------------------------------------------------------------------------------------------------------------------------------------------------------------------------------------------------------------------------------------------------------------------------------------------------------------------------------------------------------------------------------------------------------------------------------------------------------------------------MEAL--IAE-------------------------------------------------SRDI---ETDTVIPVLIPQSPHLYISLLAILKAGGAFCPLN-ADAPPERVKFILKDV----SAKVVLV----TRELAHRVPPA----CNVKAIQV-----------------------------------------------------------------------------------------------------------------------------------------------------------------------------------------------------------------------------------------------------------------------------------------------------------------------------------------------------------------------------------------------------------------------------------------------------------------------------DTQNFE--------------------------------------------------------------------------------------------------------------------------------------------------------------------------------------------------------------------------------------------------------------------------------------------------------------------------------------------------------------------------------------------------------------------------------------------------------------------------------------------------------------------------------------------------------------------------------------------------------------------------------------------------------------------------------------------------------------------------------------------------------------------------------------------------------------------------------------------------------------------------------------------------------------------------------------------------------------------------------------------------------------------------------------------------------------------------SEHKR------------------------------EPSCKVDPERL-AYVMYTSGSTGTPKGVGLTHSAATQAL--LAHDRHIP------QFRRFLQFAAPTFDVSVFEIFFPLFRGSTLISISREEML--DDLPGVMRRMDVD------AFAGSLLKKREAVPKL------KLLLTIGEMLKMPVIQEFG-GSNTHESLLWAMYGPTEATIHCTLQ--TSLPSGSSPG------SIGVPLDTVSCFIIKPAESADDSQEFTLLPQGEP--GELAAGAN--------------------------------------------------------------------------------------------------------------------------------------------------------------------------------------------------------------------------LDA------------MVLALQ---------------------------------------------------------------------------------------------------------------------------------------------------------------------------------------------------------------------------------------------------------------------------------------------------------------------------------------------------------------------------------------------------------------------------------------------------------------------------------------------------------------------------------------------------------------------------------------------------------------------------------------------------------------------------------------------------------------------------------------------------------------------------------------------------------------------------------------------------------------------------------------------------------------------------------------------------------------------------------------------------------------------------------------------------------------------------------------------------------------------------------------------------------------------------------------------------------------------------------------------------------------------------------------------------------------------------------------------------------------------------------------------------------------------------------------------------------------------------------------------------------------------------------------------------------------------------------------------------------------------------------------------------------------------------------------------------------------------------------------------------------------------------------------------------------------------------------------------------------------------------------------------------------------------------------------------------------------------------------------------------------------------------------------------------------------------------------------------------------------------------------------------------------------------------------------------------------------------------------------------------------------------------------------------------------------------------------------------------------------------------------------------------------------------------------------------------------------------------------------------------------------------------------------------------------------------------------------------------------------------------------------------------------------------------------------------------------------------------------------------------------------------------------------------------------------------------------------------------------------------------------------------------------------------------------------------------------------------------------------------------------------------------------------------------------------------------------------------------------------------------------------------------------------------------------------------------------------------------------------------------------------------------------------------------------------------------------------------------------------------------------------------------------------------------------------------------------------------------------------------------------------------------------------------------------------------------------------------------------------------------------------------------------------------------------------------------------------------------------------------------------------------------------------------------------------------------------------------------------------------------------------------------------------------------------------------------------------------------------------------------------------------------------------------------------------------------------------------------------------------------------------------------------------------------------------------------------------------------------------------------------------------------------------------------------------------------------------------------------------------------------------------------------------------------------------------------------------------------------------------------------------------------------------------------------------------------------------------------------------------------------------------------------------------------------------------------------------------------------------------------------------------------------------------------------------------------------------------------------------------------------------------------------------------------------------------------------------------------------------------------------------------------------------------------------------------------------------------------------------------------------------------------------------------------------------------------------------------------------------------------------------------------------------------------------------------------------------------------------------------------------------------------------------------------------------------------------------------------------------------------------------------------------------------------------------------------------------------------------------------------------------------------------------------------------------------------------------------------------------------------------------------------------------------------------------------------------------------------------------------------------------------------------------------------------------------------------------------------------------------------------------------------------------------------------------------------------------------------------------------------------------------------------------------------------------------------------------------------------------------------------------------------------------------------------------------------------------------------------------------------------------------------------------------------------------------------------------------------------------------------------------------------------------------------------------------------------------------------------------------------------------------------------------------------------------------------------------------------------------------------------------------------------------------------------------------------------------------------------------------------------------------------------------------------------------------------------------------------------------------------------------------------------------------------------------------------------------------------------------------------------------------------------------------------------------------------------------------------------------------------------------------------------------------------------------------------------------------------------------------------------------------------------------------------------------------------------------------------------------------------------------------------------------------------------------------------------------------------------------------------------------------------------------------------------------------------------------------------------------------------------------------------------------------------------------------------------------------------------------------------------------------------------------------------------------------------------------------------------------------------------------------------------------------------------------------------------------------------------------------------------------------------------------------------------------------------------------------------------------------------------------------------------------------------------------------------------------------------------------------------------------------------------------------------------------------------------------------------------------------------------------------------------------------------------------------------------------------------------------------------------------------------------------------------------------------------------------------------------------------------------------------------------------------------------------------------------------------------------------------------------------------------------------------------------------------------------------------------------------------------------------------------------------------------------------------------------------------------------------------------------------------------------------------------------------------------------------------------------------------------------------------------------------------------------------------------------------------------------------------------------------------------------------------------------------------------------------------------------------------------------------------------------------------------------------------------------------------------------------------------------------------------------------------------------------------------------------------------------------------------------------------------------------------------------------------------------------------------------------------------------------------------------------------------------------------------------------------------------------------------------------------------------------------------------------------------------
>An_AN8105.4_A1_1_CYCLO
---------------------------------------------------------------------------------------------------------------------------------------------------------------------------------------------------------------------------------------------------------------------------------------------------------------------------------------------------------------------------------------------------------------------------------------------------------------------------------------------------------------------------------------------------------------------------------------------------------------------------------------------------------------------------------------------------------------------------------------------------------------------------------------------------------------------------------------------------------------------------------------------------------------------------------------------------------------------------------------------------------------------------------------------------------------------------------------------------------------------------------------------------------------------------------------------------------------------------------------------------------------------------------------------------------------------------------------------------------------------------------------------------------------------------------------------------------------------------------------------------------------------------------------------------------------------------------------------------------------------------------------------------------------------------------------------------------------------------------------------------------------------------------------------------------------------------------------------------------------------------------------------------------------------------------------------------------------------------------------------------------------------------------------------------------------------------------------------------------------------------------------------------------------------------------------------------------------------------------------------------------------------------------------------------------------------------------------------------------------------------------------------------------------------------------------------------------------------------------------------------------------------------------------------------------------------------------------------------------------------------------------------------------------------------------------------------------------------------------------------------------------------------------------------------------------------------------------------------------------------------------------------------------------------------------------------------------------------------------------------------------------------------------------------------------------------------------------------------------------------------------------------------------------------------------------------------------------------------------------------------------------------------------------------------------------------------------------------------------------------------------------------------------------------------AHLLQQRFELFGDQV--AVE----------QNRVVTFQELYLSAVRG----------------AHKIQIDTN----EPKRPIPILAARGIDHIICQIAAVFAGGSCVPLD-VDLPEERLVELINNL----GDSLLLA----DYQNRNRCLST---RIPRIVIDF-----------------------------------------------------------------------------------------------------------------------------------------------------------------------------------------------------------------------------------------------------------------------------------------------------------------------------------------------------------------------------------------------------------------------------------------------------------------------------SSQQVE--------------------------------------------------------------------------------------------------------------------------------------------------------------------------------------------------------------------------------------------------------------------------------------------------------------------------------------------------------------------------------------------------------------------------------------------------------------------------------------------------------------------------------------------------------------------------------------------------------------------------------------------------------------------------------------------------------------------------------------------------------------------------------------------------------------------------------------------------------------------------------------------------------------------------------------------------------------------------------------------------------------------------------------------------------------------------VEHEQ------------------------------LQVATNGPASSHIY--HTSGSTGMPKAVQVLARGLINLT----FNEFQPLR----RGQRLGHVCNIGFDVSMWEIWAGILHGATIVVFERDEILDAFLMQQKLREARVDVIWQTTSLLGTI--APAAYATV------DTLLTGGEAINLQTIKRIF--DHGP-PRLYNAYGPTELSVFSTYH--LVSEDVAGVI------PIGRPLSGYYAFV--V-DSDL-----QAIPDGEI--GELVVGGL---GVA-AGYL-GNPER--TAKVF-VNASH-----------PGN---GIVY-RTGDLVR--K--NGELEYL-----GRR--DN-EVKIRGQRVELEA-------VERCLLET------Q-LVS---LAVALPWTGG---SGAPSSLLAYVV-----------------------------------------P-----------LSGGIDAKSISRA-YRE---RVPHL----MVPHL---KTV---IS----------------------------------------LTGSGKIDRKKL-------------------------------------------------------------------------------------------------------------------------------------------------------------------------------------------------------------------------------------------------------------------------------------------------------------------------------------------------------------------------------------------------------------------------------------------------------------------------------------------------------------------------------------------------------------------------------------------------------------------------------------------------------------------------------------------------------------------------------------------------------------------------------------------------------------------------------------------------------------------------------------------------------------------------------------------------------------------------------------------------------------------------------------------------------------------------------------------------------------------------------------------------------------------------------------------------------------------------------------------------------------------------------------------------------------------------------------------------------------------------------------------------------------------------------------------------------------------------------------------------------------------------------------------------------------------------------------------------------------------------------------------------------------------------------------------------------------------------------------------------------------------------------------------------------------------------------------------------------------------------------------------------------------------------------------------------------------------------------------------------------------------------------------------------------------------------------------------------------------------------------------------------------------------------------------------------------------------------------------------------------------------------------------------------------------------------------------------------------------------------------------------------------------------------------------------------------------------------------------------------------------------------------------------------------------------------------------------------------------------------------------------------------------------------------------------------------------------------------------------------------------------------------------------------------------------------------------------------------------------------------------------------------------------------------------------------------------------------------------------------------------------------------------------------------------------------------------------------------------------------------------------------------------------------------------------------------------------------------------------------------------------------------------------------------------------------------------------------------------------------------------------------------------------------------------------------------------------------------------------------------------------------------------------------------------------------------------------------------------------------------------------------------------------------------------------------------------------------------------------------------------------------------------------------------------------------------------------------------------------------------------------------------------------------------------------------------------------------------------------------------------------------------------------------------------------------------------------------------------------------------------------------------------------------------------------------------------------------------------------------------------------------------------------------------------------------------------------------------------------------------------------------------------------------------------------------------------------------------------------------------------------------------------------------------------------------------------------------------------------------------------------------------------------------------------------------------------------------------------------------------------------------------------------------------------------------------------------------------------------------------------------------------------------------------------------------------------------------------------------------------------------------------------------------------------------------------------------------------------------------------------------------------------------------------------------------------------------------------------------------------------------------------------------------------------------------------------------------------------------------------------------------------------------------------------------------------------------------------------------------------------------------------------------------------------------------------------------------------------------------------------------------------------------------------------------------------------------------------------------------------------------------------------------------------------------------------------------------------------------------------------------------------------------------------------------------------------------------------------------------------------------------------------------------------------------------------------------------------------------------------------------------------------------------------------------------------------------------------------------------------------------------------------------------------------------------------------------------------------------------------------------------------------------------------------------------------------------------------------------------------------------------------------------------------------------------------------------------------------------------------------------------------------------------------------------------------------------------------------------------------------------------------------------------------------------------------------------------------------------------------------------------------------------------------------------------------------------------------------------------------------------------------------------------------------------------------------------------------------------------------------------------------------------------------------------------------------------------------------------------------------------------------------------------------------------------------------------------------------------------------------------------------------------------------------------------------------------------------------------------------------------------------------------------------------------------------------------------------------------------------------------------------------------------------------------------------------------------------------------------------------------------------------------------------------------------------------------------------------------------------------------------------------------------------------------------------------------------------------------------------------------------------------------------------------------------------------------------------------------------------------------------------------------------------------------------------------------------------------------------------------------------------------------------------------------------------------------------------------------------------------------------------------------------------------------------------------------------------------------------------------------------------------------------------------------------------------------------------------------------------------------------------------------------------------------------------------------------------------------------------------------------------------------------------------------------------------------------------------------------------------------------------------------------------------------------------------------------------------------------------------------------------------------------------------------------------------------------------------------------------------------------------------------------------------------------------------------------------------------------------------------------------------------------------------------------------------------------------------------------------------------------------------------------------------------------------------------------------------------------------------------------------------------------------------------------------------------------------------------------------------------------------------------------------------------------------------------------------------------------------------------------------------------------------------------------------------------------------------------------------------------------------------------------------------------------------------------------------------------------------------------
>Af_Afu8g01640_A1_1_CYCLO
---------------------------------------------------------------------------------------------------------------------------------------------------------------------------------------------------------------------------------------------------------------------------------------------------------------------------------------------------------------------------------------------------------------------------------------------------------------------------------------------------------------------------------------------------------------------------------------------------------------------------------------------------------------------------------------------------------------------------------------------------------------------------------------------------------------------------------------------------------------------------------------------------------------------------------------------------------------------------------------------------------------------------------------------------------------------------------------------------------------------------------------------------------------------------------------------------------------------------------------------------------------------------------------------------------------------------------------------------------------------------------------------------------------------------------------------------------------------------------------------------------------------------------------------------------------------------------------------------------------------------------------------------------------------------------------------------------------------------------------------------------------------------------------------------------------------------------------------------------------------------------------------------------------------------------------------------------------------------------------------------------------------------------------------------------------------------------------------------------------------------------------------------------------------------------------------------------------------------------------------------------------------------------------------------------------------------------------------------------------------------------------------------------------------------------------------------------------------------------------------------------------------------------------------------------------------------------------------------------------------------------------------------------------------------------------------------------------------------------------------------------------------------------------------------------------------------------------------------------------------------------------------------------------------------------------------------------------------------------------------------------------------------------------------------------------------------------------------------------------------------------------------------------------------------------------------------------------------------------------------------------------------------------------------------------------------------------------------------------------------------------------------------------------------------GALFKAQVSENGAAV--AVE---------SDGHALSYADLHSKALYL----------------AYQI--RLCP---CDGTPVGILIPRGINHILGQVAVLYLGRSCVPLD-FKLPDDHLNNMLHDI----GTNLVIC----DQETTHRLPTF----THVLADHT-----------------------------------------------------------------------------------------------------------------------------------------------------------------------------------------------------------------------------------------------------------------------------------------------------------------------------------------------------------------------------------------------------------------------------------------------------------------------------IEAPGP-------------------------------------------------------------------------------------------------------------------------------------------------------------------------------------------------------------------------------------------------------------------------------------------------------------------------------------------------------------------------------------------------------------------------------------------------------------------------------------------------------------------------------------------------------------------------------------------------------------------------------------------------------------------------------------------------------------------------------------------------------------------------------------------------------------------------------------------------------------------------------------------------------------------------------------------------------------------------------------------------------------------------------------------------------------------------------------------------------------SFEPLLKGKSC-SHILHTSGTTGKPKAIEIFAEGLINIL--LDPSSFVK------KGDRVGHITSVAFDASLVDIWGSLVNGATIVCIPMETVLDPLELSRQIKSLKLNVMQITTSLLNIT--APSAFSSL------ETLITGGEAINVQTIRTIF--EGGP-PRIINGYGPTECSVYTLWH--PVSREAQGEI------PVGKPFCNVQTCL--V-DENL-----IPVKAGVI--GELLIAGA---GVA-GGYI-GEPEK--TAKSF-VSLPH----------NRGP---GHIY-RTGDLMRMDE--DGVYYYI-----GRK--DS-QIKIRGQRVEIEA-------LESNLVQL------K-------AAVIKITPKG---AGRNPFLVAFCV-----------------------------------------P-----------ISPCITAAAITKE-YVE---RYTHH----IVPR----IEV---LP----------------------------------------LKTNGKTDRKEL-------------------------------------------------------------------------------------------------------------------------------------------------------------------------------------------------------------------------------------------------------------------------------------------------------------------------------------------------------------------------------------------------------------------------------------------------------------------------------------------------------------------------------------------------------------------------------------------------------------------------------------------------------------------------------------------------------------------------------------------------------------------------------------------------------------------------------------------------------------------------------------------------------------------------------------------------------------------------------------------------------------------------------------------------------------------------------------------------------------------------------------------------------------------------------------------------------------------------------------------------------------------------------------------------------------------------------------------------------------------------------------------------------------------------------------------------------------------------------------------------------------------------------------------------------------------------------------------------------------------------------------------------------------------------------------------------------------------------------------------------------------------------------------------------------------------------------------------------------------------------------------------------------------------------------------------------------------------------------------------------------------------------------------------------------------------------------------------------------------------------------------------------------------------------------------------------------------------------------------------------------------------------------------------------------------------------------------------------------------------------------------------------------------------------------------------------------------------------------------------------------------------------------------------------------------------------------------------------------------------------------------------------------------------------------------------------------------------------------------------------------------------------------------------------------------------------------------------------------------------------------------------------------------------------------------------------------------------------------------------------------------------------------------------------------------------------------------------------------------------------------------------------------------------------------------------------------------------------------------------------------------------------------------------------------------------------------------------------------------------------------------------------------------------------------------------------------------------------------------------------------------------------------------------------------------------------------------------------------------------------------------------------------------------------------------------------------------------------------------------------------------------------------------------------------------------------------------------------------------------------------------------------------------------------------------------------------------------------------------------------------------------------------------------------------------------------------------------------------------------------------------------------------------------------------------------------------------------------------------------------------------------------------------------------------------------------------------------------------------------------------------------------------------------------------------------------------------------------------------------------------------------------------------------------------------------------------------------------------------------------------------------------------------------------------------------------------------------------------------------------------------------------------------------------------------------------------------------------------------------------------------------------------------------------------------------------------------------------------------------------------------------------------------------------------------------------------------------------------------------------------------------------------------------------------------------------------------------------------------------------------------------------------------------------------------------------------------------------------------------------------------------------------------------------------------------------------------------------------------------------------------------------------------------------------------------------------------------------------------------------------------------------------------------------------------------------------------------------------------------------------------------------------------------------------------------------------------------------------------------------------------------------------------------------------------------------------------------------------------------------------------------------------------------------------------------------------------------------------------------------------------------------------------------------------------------------------------------------------------------------------------------------------------------------------------------------------------------------------------------------------------------------------------------------------------------------------------------------------------------------------------------------------------------------------------------------------------------------------------------------------------------------------------------------------------------------------------------------------------------------------------------------------------------------------------------------------------------------------------------------------------------------------------------------------------------------------------------------------------------------------------------------------------------------------------------------------------------------------------------------------------------------------------------------------------------------------------------------------------------------------------------------------------------------------------------------------------------------------------------------------------------------------------------------------------------------------------------------------------------------------------------------------------------------------------------------------------------------------------------------------------------------------------------------------------------------------------------------------------------------------------------------------------------------------------------------------------------------------------------------------------------------------------------------------------------------------------------------------------------------------------------------------------------------------------------------------------------------------------------------------------------------------------------------------------------------------------------------------------------------------------------------------------------------------------------------------------------------------------------------------------------------------------------------------------------------------------------------------------------------------------------------------------------------------------------------------------------------------------------------------------------------------------------------------------------------------------------------------------------------------------------------------------------------------------------------------------------------------------------------------------------------------------------------------------------------------------------------------------------------------------------------------------------------------------------------------------------------------------------------------------------------------------------------------------------------------------------------------------------------------------------------------------------------------------------------------------------------------------------------------------------------------------------------------------------------------------------------------------------------------------------------------------------------------------------------------------------------------------------------------------------------------------------------------------------------------------------------------------------------------------------------------------------------------------------------------------------------------------------------------------------------------------------------------------------------------------------------------------------------------------------
>Fg_FGSG05372.3_A1_3_SID
----------------------------------------------------------------------------------------------------------------------------------------------------------------------------------------------------------------------------------------------------------------------------------------------------------------------------------------------------------------------------------------------------------------------------------------------------------------------------------------------------------------------------------------------------------------------------------------------------------------------------------------------------------------------------------------------------------------------------------------------------------------------------------------------------------------------------------------------------------------------------------------------------------------------------------------------------------------------------------------------------------------------------------------------------------------------------------------------------------------------------------------------------------------------------------------------------------------------------------------------------------------------------------------------------------------------------------------------------------------------------------------------------------------------------------------------------------------------------------------------------------------------------------------------------------------------------------------------------------------------------------------------------------------------------------------------------------------------------------------------------------------------------------------------------------------------------------------------------------------------------------------------------------------------------------------------------------------------------------------------------------------------------------------------------------------------------------------------------------------------------------------------------------------------------------------------------------------------------------------------------------------------------------------------------------------------------------------------------------------------------------------------------------------------------------------------------------------------------------------------------------------------------------------------------------------------------------------------------------------------------------------------------------------------------------------------------------------------------------------------------------------------------------------------------------------------------------------------------------------------------------------------------------------------------------------------------------------------------------------------------------------------------------------------------------------------------------------------------------------------------------------------------------------------------------------------------------------------------------------------------------------------------------------------------------------------------------------------------------------------------------------------------------------------------PHLLHQLVKPPNNV--ALD---------YMGSNITYHQLHEAATSL----------------ASRIK-TSGS---AQGQVVPLLIHQSPSLYISLLAILKAGGAFCPLN-IDAPPERVKFILDDV----AATVVLV----SKEASAIPNGI---SAAVIIVDE-----------------------------------------------------------------------------------------------------------------------------------------------------------------------------------------------------------------------------------------------------------------------------------------------------------------------------------------------------------------------------------------------------------------------------------------------------------------------------EDQSSQ--------------------------------------------------------------------------------------------------------------------------------------------------------------------------------------------------------------------------------------------------------------------------------------------------------------------------------------------------------------------------------------------------------------------------------------------------------------------------------------------------------------------------------------------------------------------------------------------------------------------------------------------------------------------------------------------------------------------------------------------------------------------------------------------------------------------------------------------------------------------------------------------------------------------------------------------------------------------------------------------------------------------------------------------------------------------------SLSTE------------------------------VSSRVPGPEDL-AYVMYTSGSTGTPKGVGISHDAATQAL--IAHDRHIPFS-------RFLQFAAPTFDVSVFEIFFPFFRGATLVSVRRIEML--DDLPGVLRTMEVDACELTPTVAGLL---RSNAPEL------KVLLTIGEMLNAPVVEEFG---GDENRPLWAMYGPTEATIHCTLQ--AEFSSDSSTG------NIGVPLDTVSCFI--I-QSEI-----RVLPQGEV--GELAVGGC---QLA-TGYI-NRPEQ--TNSVF-IDSPF-----------------GRIY-RTGDKARLL---NGKLECF-----GRL--SD-QVKLRGQRLELGE-------VEQAVLRT------S-GCH---SAVAAVARSI---------LVVFCA-----------------------------------------------------VDAGVTEDAVLKH-CGD---WLPQY----MVPGEV--VLM---FP----------------------------------------RLPSGKVDRKRL-------------------------------------------------------------------------------------------------------------------------------------------------------------------------------------------------------------------------------------------------------------------------------------------------------------------------------------------------------------------------------------------------------------------------------------------------------------------------------------------------------------------------------------------------------------------------------------------------------------------------------------------------------------------------------------------------------------------------------------------------------------------------------------------------------------------------------------------------------------------------------------------------------------------------------------------------------------------------------------------------------------------------------------------------------------------------------------------------------------------------------------------------------------------------------------------------------------------------------------------------------------------------------------------------------------------------------------------------------------------------------------------------------------------------------------------------------------------------------------------------------------------------------------------------------------------------------------------------------------------------------------------------------------------------------------------------------------------------------------------------------------------------------------------------------------------------------------------------------------------------------------------------------------------------------------------------------------------------------------------------------------------------------------------------------------------------------------------------------------------------------------------------------------------------------------------------------------------------------------------------------------------------------------------------------------------------------------------------------------------------------------------------------------------------------------------------------------------------------------------------------------------------------------------------------------------------------------------------------------------------------------------------------------------------------------------------------------------------------------------------------------------------------------------------------------------------------------------------------------------------------------------------------------------------------------------------------------------------------------------------------------------------------------------------------------------------------------------------------------------------------------------------------------------------------------------------------------------------------------------------------------------------------------------------------------------------------------------------------------------------------------------------------------------------------------------------------------------------------------------------------------------------------------------------------------------------------------------------------------------------------------------------------------------------------------------------------------------------------------------------------------------------------------------------------------------------------------------------------------------------------------------------------------------------------------------------------------------------------------------------------------------------------------------------------------------------------------------------------------------------------------------------------------------------------------------------------------------------------------------------------------------------------------------------------------------------------------------------------------------------------------------------------------------------------------------------------------------------------------------------------------------------------------------------------------------------------------------------------------------------------------------------------------------------------------------------------------------------------------------------------------------------------------------------------------------------------------------------------------------------------------------------------------------------------------------------------------------------------------------------------------------------------------------------------------------------------------------------------------------------------------------------------------------------------------------------------------------------------------------------------------------------------------------------------------------------------------------------------------------------------------------------------------------------------------------------------------------------------------------------------------------------------------------------------------------------------------------------------------------------------------------------------------------------------------------------------------------------------------------------------------------------------------------------------------------------------------------------------------------------------------------------------------------------------------------------------------------------------------------------------------------------------------------------------------------------------------------------------------------------------------------------------------------------------------------------------------------------------------------------------------------------------------------------------------------------------------------------------------------------------------------------------------------------------------------------------------------------------------------------------------------------------------------------------------------------------------------------------------------------------------------------------------------------------------------------------------------------------------------------------------------------------------------------------------------------------------------------------------------------------------------------------------------------------------------------------------------------------------------------------------------------------------------------------------------------------------------------------------------------------------------------------------------------------------------------------------------------------------------------------------------------------------------------------------------------------------------------------------------------------------------------------------------------------------------------------------------------------------------------------------------------------------------------------------------------------------------------------------------------------------------------------------------------------------------------------------------------------------------------------------------------------------------------------------------------------------------------------------------------------------------------------------------------------------------------------------------------------------------------------------------------------------------------------------------------------------------------------------------------------------------------------------------------------------------------------------------------------------------------------------------------------------------------------------------------------------------------------------------------------------------------------------------------------------------------------------------------------------------------------------------------------------------------------------------------------------------------------------------------------------------------------------------------------------------------------------------------------------------------------------------------------------------------------------------------------------------------------------------------------------------------------------------------------------------------------------------------------------------------------------------------------------------------------------------------------------------------------------------------------------------------------------------------------------------------------------------------------------------------------------------------------------------------------------------------------------------------------------------------------------------------------------------------------------------------------------------------------------------------------------------------------------------------------------------------------------------------------------------------------------------------------------------------------------------------------------------------------------------------------------------------------------------------------------------------------------------------------------------------------------------------------------------------------------------------------------------------------------------------------------------
>An_SidC_AN0607.4_A1_3_SID
---------------------------------------------------------------------------------------------------------------------------------------------------------------------------------------------------------------------------------------------------------------------------------------------------------------------------------------------------------------------------------------------------------------------------------------------------------------------------------------------------------------------------------------------------------------------------------------------------------------------------------------------------------------------------------------------------------------------------------------------------------------------------------------------------------------------------------------------------------------------------------------------------------------------------------------------------------------------------------------------------------------------------------------------------------------------------------------------------------------------------------------------------------------------------------------------------------------------------------------------------------------------------------------------------------------------------------------------------------------------------------------------------------------------------------------------------------------------------------------------------------------------------------------------------------------------------------------------------------------------------------------------------------------------------------------------------------------------------------------------------------------------------------------------------------------------------------------------------------------------------------------------------------------------------------------------------------------------------------------------------------------------------------------------------------------------------------------------------------------------------------------------------------------------------------------------------------------------------------------------------------------------------------------------------------------------------------------------------------------------------------------------------------------------------------------------------------------------------------------------------------------------------------------------------------------------------------------------------------------------------------------------------------------------------------------------------------------------------------------------------------------------------------------------------------------------------------------------------------------------------------------------------------------------------------------------------------------------------------------------------------------------------------------------------------------------------------------------------------------------------------------------------------------------------------------------------------------------------------------------------------------------------------------------------------------------------------------------------------------------------------------------------------------------------HSAFENWARKNPHFI--ALI---------HSLSSITYAALDSAATNL----------------AFHIRDSR-----KHGQIIPVHMPTSPELYISYLAVLKAGHAFCPIP-QDVPARRIQEILSDI----DAPIVLG----TSSKPPISSRS---TSTWVNVTE-----------------------------------------------------------------------------------------------------------------------------------------------------------------------------------------------------------------------------------------------------------------------------------------------------------------------------------------------------------------------------------------------------------------------------------------------------------------------------VSKWRG--------------------------------------------------------------------------------------------------------------------------------------------------------------------------------------------------------------------------------------------------------------------------------------------------------------------------------------------------------------------------------------------------------------------------------------------------------------------------------------------------------------------------------------------------------------------------------------------------------------------------------------------------------------------------------------------------------------------------------------------------------------------------------------------------------------------------------------------------------------------------------------------------------------------------------------------------------------------------------------------------------------------------------------------------------------------------EQPAD------------------------------YSRPSLDHTNQ-AYLLFTSGSTGKPKGVQISHLAASCSI--SSHATAIPLP----PNFRWFQFASPSFDPSLMEIFVTLSTGGTLCSADRRLTL--ANLEATINESRATVMMATPSLATLL--RPDRLETL------EALWSMGEKLNRTVIDNFA--NVMN-GDLVNAYGPTEGAINCTYV--APFKRHMRGS------IIGRPLPTCAMFI--L-SQVP-----VLVPTGTV--GELAIGGP---QVS-KGYL-NLPEV--TARVF-IR-------------SKEF---GPLY-RTGDKARIVE--SGHIEYL-----GRI--RD-QVKINGRRVELGE-------IESVVAAV------E-GVR---EAVAVVVKRK---SNGGEQIVALVV----------------------------------------DG-----------EGREKIAQQAKKN-AAQ---HLASF----MCPTTF--FDV---LP----------------------------------------RSSSGKVDRKAL-------------------------------------------------------------------------------------------------------------------------------------------------------------------------------------------------------------------------------------------------------------------------------------------------------------------------------------------------------------------------------------------------------------------------------------------------------------------------------------------------------------------------------------------------------------------------------------------------------------------------------------------------------------------------------------------------------------------------------------------------------------------------------------------------------------------------------------------------------------------------------------------------------------------------------------------------------------------------------------------------------------------------------------------------------------------------------------------------------------------------------------------------------------------------------------------------------------------------------------------------------------------------------------------------------------------------------------------------------------------------------------------------------------------------------------------------------------------------------------------------------------------------------------------------------------------------------------------------------------------------------------------------------------------------------------------------------------------------------------------------------------------------------------------------------------------------------------------------------------------------------------------------------------------------------------------------------------------------------------------------------------------------------------------------------------------------------------------------------------------------------------------------------------------------------------------------------------------------------------------------------------------------------------------------------------------------------------------------------------------------------------------------------------------------------------------------------------------------------------------------------------------------------------------------------------------------------------------------------------------------------------------------------------------------------------------------------------------------------------------------------------------------------------------------------------------------------------------------------------------------------------------------------------------------------------------------------------------------------------------------------------------------------------------------------------------------------------------------------------------------------------------------------------------------------------------------------------------------------------------------------------------------------------------------------------------------------------------------------------------------------------------------------------------------------------------------------------------------------------------------------------------------------------------------------------------------------------------------------------------------------------------------------------------------------------------------------------------------------------------------------------------------------------------------------------------------------------------------------------------------------------------------------------------------------------------------------------------------------------------------------------------------------------------------------------------------------------------------------------------------------------------------------------------------------------------------------------------------------------------------------------------------------------------------------------------------------------------------------------------------------------------------------------------------------------------------------------------------------------------------------------------------------------------------------------------------------------------------------------------------------------------------------------------------------------------------------------------------------------------------------------------------------------------------------------------------------------------------------------------------------------------------------------------------------------------------------------------------------------------------------------------------------------------------------------------------------------------------------------------------------------------------------------------------------------------------------------------------------------------------------------------------------------------------------------------------------------------------------------------------------------------------------------------------------------------------------------------------------------------------------------------------------------------------------------------------------------------------------------------------------------------------------------------------------------------------------------------------------------------------------------------------------------------------------------------------------------------------------------------------------------------------------------------------------------------------------------------------------------------------------------------------------------------------------------------------------------------------------------------------------------------------------------------------------------------------------------------------------------------------------------------------------------------------------------------------------------------------------------------------------------------------------------------------------------------------------------------------------------------------------------------------------------------------------------------------------------------------------------------------------------------------------------------------------------------------------------------------------------------------------------------------------------------------------------------------------------------------------------------------------------------------------------------------------------------------------------------------------------------------------------------------------------------------------------------------------------------------------------------------------------------------------------------------------------------------------------------------------------------------------------------------------------------------------------------------------------------------------------------------------------------------------------------------------------------------------------------------------------------------------------------------------------------------------------------------------------------------------------------------------------------------------------------------------------------------------------------------------------------------------------------------------------------------------------------------------------------------------------------------------------------------------------------------------------------------------------------------------------------------------------------------------------------------------------------------------------------------------------------------------------------------------------------------------------------------------------------------------------------------------------------------------------------------------------------------------------------------------------------------------------------------------------------------------------------------------------------------------------------------------------------------------------------------------------------------------------------------------------------------------------------------------------------------------------------------------------------------------------------------------------------------------------------------------------------------------------------------------------------------------------------------------------------------------------------------------------------------------------------------------------------------------------------------------------------------------------------------------------------------------------------------------------------------------------------------------------------------------------------------------------------------------------------------------------------------------------------------------------------------------------------------------------------------------------------------------------------------------------------------------------------------------------------------------------------------------------------------------------------------------------------------------------------------------------------------------------------------------------------------------------------------------------------------------------------------------------------------------------------------------------------------------------------------------------------------------------------------------------------------------------------
>Um_sid2_UM05165.1_A1_3_SID
----------------------------------------------------------------------------------------------------------------------------------------------------------------------------------------------------------------------------------------------------------------------------------------------------------------------------------------------------------------------------------------------------------------------------------------------------------------------------------------------------------------------------------------------------------------------------------------------------------------------------------------------------------------------------------------------------------------------------------------------------------------------------------------------------------------------------------------------------------------------------------------------------------------------------------------------------------------------------------------------------------------------------------------------------------------------------------------------------------------------------------------------------------------------------------------------------------------------------------------------------------------------------------------------------------------------------------------------------------------------------------------------------------------------------------------------------------------------------------------------------------------------------------------------------------------------------------------------------------------------------------------------------------------------------------------------------------------------------------------------------------------------------------------------------------------------------------------------------------------------------------------------------------------------------------------------------------------------------------------------------------------------------------------------------------------------------------------------------------------------------------------------------------------------------------------------------------------------------------------------------------------------------------------------------------------------------------------------------------------------------------------------------------------------------------------------------------------------------------------------------------------------------------------------------------------------------------------------------------------------------------------------------------------------------------------------------------------------------------------------------------------------------------------------------------------------------------------------------------------------------------------------------------------------------------------------------------------------------------------------------------------------------------------------------------------------------------------------------------------------------------------------------------------------------------------------------------------------------------------------------------------------------------------------------------------------------------------------------------------------------------------------------------------------------TEFEYFAATTPDAL--ALD---------FKSTKWSYAEMNQRAEKV----------------KHLLH-GVGS---SPQHIVALYLEKSPETYLSFIGVLKAGAAWCPID-TDWPASRRQALLAKS----NAKIVLT---HDDISEQLRHDLEITAIRLDQLDA-----------------------------------------------------------------------------------------------------------------------------------------------------------------------------------------------------------------------------------------------------------------------------------------------------------------------------------------------------------------------------------------------------------------------------------------------------------------------------EVQVVP-------------------------------------------------------------------------------------------------------------------------------------------------------------------------------------------------------------------------------------------------------------------------------------------------------------------------------------------------------------------------------------------------------------------------------------------------------------------------------------------------------------------------------------------------------------------------------------------------------------------------------------------------------------------------------------------------------------------------------------------------------------------------------------------------------------------------------------------------------------------------------------------------------------------------------------------------------------------------------------------------------------------------------------------------------------------------------------------------------------PANANRSIQQL-AYMIWTSGTTGLPKGVGIQHLAIIQAM--RALRIYIPKD----KIIRYLQYSAYNFDLSIMDCFYTWGLGGTICSCPRGVLL--QDLVEVGNSLQPTHTLLTPAVAMT---ERHRVPSL------KVVISGGEKLSQVVADEWS-------KCLLNLYGPAEATLIAMNR----VPGDRVKA------NIGVALPTVSCHA--L-DKYD-----QIVIKGAV--GELVLGGP---QLA-RGYV-GDPVK--TADKF-FPHPQL----------------GRVY-RTGDLVRQLD----NFEYL-----GRI--DD-QVKINGIRIELLE-------INAAIKNH------D-KIK---DSETMAFSKD---NESEQQIINFSA----------------------------------------TD-----------QDAIAVARELQAN-AKD---SLPSY----MVPNLF--VIL---FP----------------------------------------RTSSAKIDRVAL-------------------------------------------------------------------------------------------------------------------------------------------------------------------------------------------------------------------------------------------------------------------------------------------------------------------------------------------------------------------------------------------------------------------------------------------------------------------------------------------------------------------------------------------------------------------------------------------------------------------------------------------------------------------------------------------------------------------------------------------------------------------------------------------------------------------------------------------------------------------------------------------------------------------------------------------------------------------------------------------------------------------------------------------------------------------------------------------------------------------------------------------------------------------------------------------------------------------------------------------------------------------------------------------------------------------------------------------------------------------------------------------------------------------------------------------------------------------------------------------------------------------------------------------------------------------------------------------------------------------------------------------------------------------------------------------------------------------------------------------------------------------------------------------------------------------------------------------------------------------------------------------------------------------------------------------------------------------------------------------------------------------------------------------------------------------------------------------------------------------------------------------------------------------------------------------------------------------------------------------------------------------------------------------------------------------------------------------------------------------------------------------------------------------------------------------------------------------------------------------------------------------------------------------------------------------------------------------------------------------------------------------------------------------------------------------------------------------------------------------------------------------------------------------------------------------------------------------------------------------------------------------------------------------------------------------------------------------------------------------------------------------------------------------------------------------------------------------------------------------------------------------------------------------------------------------------------------------------------------------------------------------------------------------------------------------------------------------------------------------------------------------------------------------------------------------------------------------------------------------------------------------------------------------------------------------------------------------------------------------------------------------------------------------------------------------------------------------------------------------------------------------------------------------------------------------------------------------------------------------------------------------------------------------------------------------------------------------------------------------------------------------------------------------------------------------------------------------------------------------------------------------------------------------------------------------------------------------------------------------------------------------------------------------------------------------------------------------------------------------------------------------------------------------------------------------------------------------------------------------------------------------------------------------------------------------------------------------------------------------------------------------------------------------------------------------------------------------------------------------------------------------------------------------------------------------------------------------------------------------------------------------------------------------------------------------------------------------------------------------------------------------------------------------------------------------------------------------------------------------------------------------------------------------------------------------------------------------------------------------------------------------------------------------------------------------------------------------------------------------------------------------------------------------------------------------------------------------------------------------------------------------------------------------------------------------------------------------------------------------------------------------------------------------------------------------------------------------------------------------------------------------------------------------------------------------------------------------------------------------------------------------------------------------------------------------------------------------------------------------------------------------------------------------------------------------------------------------------------------------------------------------------------------------------------------------------------------------------------------------------------------------------------------------------------------------------------------------------------------------------------------------------------------------------------------------------------------------------------------------------------------------------------------------------------------------------------------------------------------------------------------------------------------------------------------------------------------------------------------------------------------------------------------------------------------------------------------------------------------------------------------------------------------------------------------------------------------------------------------------------------------------------------------------------------------------------------------------------------------------------------------------------------------------------------------------------------------------------------------------------------------------------------------------------------------------------------------------------------------------------------------------------------------------------------------------------------------------------------------------------------------------------------------------------------------------------------------------------------------------------------------------------------------------------------------------------------------------------------------------------------------------------------------------------------------------------------------------------------------------------------------------------------------------------------------------------------------------------------------------------------------------------------------------------------------------------------------------------------------------------------------------------------------------------------------------------------------------------------------------------------------------------------------------------------------------------------------------------------------------------------------------------------------------------------------------------------------------------------------------------------------------------------------------------------------------------------------------------------------------------------------------------------------------------------------------------------------------------------------------------------------------------------------------------------------------------------------------------------------------------------------------------------------------------------------------------------------------------------------------------------------------------------------------------------------------------------------------------------------------------------------------------------------------------------------------------------------------------------------------------------------------------------------------------------------------------------------------------------------------------------------------------------------------------------------------------------------------------------------------------------------------------------------------------------------------------------------------------------------------------------------------------------------------------------------------------------------------------------------------------------------------------------------------------------------------------------------------------------------------------------------------------------------------------------------------------------------------------------------------------------------------
>Fg_FGSG11026.3_A2_3_SID
---------------------------------------------------------------------------------------------------------------------------------------------------------------------------------------------------------------------------------------------------------------------------------------------------------------------------------------------------------------------------------------------------------------------------------------------------------------------------------------------------------------------------------------------------------------------------------------------------------------------------------------------------------------------------------------------------------------------------------------------------------------------------------------------------------------------------------------------------------------------------------------------------------------------------------------------------------------------------------------------------------------------------------------------------------------------------------------------------------------------------------------------------------------------------------------------------------------------------------------------------------------------------------------------------------------------------------------------------------------------------------------------------------------------------------------------------------------------------------------------------------------------------------------------------------------------------------------------------------------------------------------------------------------------------------------------------------------------------------------------------------------------------------------------------------------------------------------------------------------------------------------------------------------------------------------------------------------------------------------------------------------------------------------------------------------------------------------------------------------------------------------------------------------------------------------------------------------------------------------------------------------------------------------------------------------------------------------------------------------------------------------------------------------------------------------------------------------------------------------------------------------------------------------------------------------------------------------------------------------------------------------------------------------------------------------------------------------------------------------------------------------------------------------------------------------------------------------------------------------------------------------------------------------------------------------------------------------------------------------------------------------------------------------------------------------------------------------------------------------------------------------------------------------------------------------------------------------------------------------------------------------------------------------------------------------------------------------------------------------------------------------------------------------------------HAQFEDQAAATPDLL--ALY---------SSLDALSYAELDARANGL----------------ANILR-EQDI------GIIPICMERSVELYVSILAIIKAGSAWCPID-TTSPVQRRTSLIARA----HSKFLLT----NTELPLVEPCL----EQIILVDK-----------------------------------------------------------------------------------------------------------------------------------------------------------------------------------------------------------------------------------------------------------------------------------------------------------------------------------------------------------------------------------------------------------------------------------------------------------------------------TDCKTS--------------------------------------------------------------------------------------------------------------------------------------------------------------------------------------------------------------------------------------------------------------------------------------------------------------------------------------------------------------------------------------------------------------------------------------------------------------------------------------------------------------------------------------------------------------------------------------------------------------------------------------------------------------------------------------------------------------------------------------------------------------------------------------------------------------------------------------------------------------------------------------------------------------------------------------------------------------------------------------------------------------------------------------------------------------------------KPRDS------------------------------IASSKVSGKDL-AYLLWTSGTTGEPKGVMIQHSAAAQAM--RDLQVQVEDS----EQVRTLQLSAYSFDVFVQDLFYTWGLAGTVISGTRELVL--GTFTEFIWKSQPTHAHLTPSFGAEL---KGS--TL------QYVTFIGEKLTEDVAEAWA--PDIT-TRAYNTYGPAENAVVSTMR--RFYGKSRKAA------NVGFPLNPCTAYV----MGTW-----ELVPRYGV--GELALGGA---QVG-KGYL-ANEAK--TTKAF-IQGPGID---------------ERIY-LTGDLVR-LN--DG-FEFL-----GRN--DD-LVKITGIRIELSE-------ISAACASD------D-AIE---HVETLYLQRP---AENNNKVVVFVS----------------------------------------VN-----------VDTRKIRTQVFKR-AKD---MLPSY----MVPGHV--VVL---MP-----------------------------------------TASNKVDRKSL-------------------------------------------------------------------------------------------------------------------------------------------------------------------------------------------------------------------------------------------------------------------------------------------------------------------------------------------------------------------------------------------------------------------------------------------------------------------------------------------------------------------------------------------------------------------------------------------------------------------------------------------------------------------------------------------------------------------------------------------------------------------------------------------------------------------------------------------------------------------------------------------------------------------------------------------------------------------------------------------------------------------------------------------------------------------------------------------------------------------------------------------------------------------------------------------------------------------------------------------------------------------------------------------------------------------------------------------------------------------------------------------------------------------------------------------------------------------------------------------------------------------------------------------------------------------------------------------------------------------------------------------------------------------------------------------------------------------------------------------------------------------------------------------------------------------------------------------------------------------------------------------------------------------------------------------------------------------------------------------------------------------------------------------------------------------------------------------------------------------------------------------------------------------------------------------------------------------------------------------------------------------------------------------------------------------------------------------------------------------------------------------------------------------------------------------------------------------------------------------------------------------------------------------------------------------------------------------------------------------------------------------------------------------------------------------------------------------------------------------------------------------------------------------------------------------------------------------------------------------------------------------------------------------------------------------------------------------------------------------------------------------------------------------------------------------------------------------------------------------------------------------------------------------------------------------------------------------------------------------------------------------------------------------------------------------------------------------------------------------------------------------------------------------------------------------------------------------------------------------------------------------------------------------------------------------------------------------------------------------------------------------------------------------------------------------------------------------------------------------------------------------------------------------------------------------------------------------------------------------------------------------------------------------------------------------------------------------------------------------------------------------------------------------------------------------------------------------------------------------------------------------------------------------------------------------------------------------------------------------------------------------------------------------------------------------------------------------------------------------------------------------------------------------------------------------------------------------------------------------------------------------------------------------------------------------------------------------------------------------------------------------------------------------------------------------------------------------------------------------------------------------------------------------------------------------------------------------------------------------------------------------------------------------------------------------------------------------------------------------------------------------------------------------------------------------------------------------------------------------------------------------------------------------------------------------------------------------------------------------------------------------------------------------------------------------------------------------------------------------------------------------------------------------------------------------------------------------------------------------------------------------------------------------------------------------------------------------------------------------------------------------------------------------------------------------------------------------------------------------------------------------------------------------------------------------------------------------------------------------------------------------------------------------------------------------------------------------------------------------------------------------------------------------------------------------------------------------------------------------------------------------------------------------------------------------------------------------------------------------------------------------------------------------------------------------------------------------------------------------------------------------------------------------------------------------------------------------------------------------------------------------------------------------------------------------------------------------------------------------------------------------------------------------------------------------------------------------------------------------------------------------------------------------------------------------------------------------------------------------------------------------------------------------------------------------------------------------------------------------------------------------------------------------------------------------------------------------------------------------------------------------------------------------------------------------------------------------------------------------------------------------------------------------------------------------------------------------------------------------------------------------------------------------------------------------------------------------------------------------------------------------------------------------------------------------------------------------------------------------------------------------------------------------------------------------------------------------------------------------------------------------------------------------------------------------------------------------------------------------------------------------------------------------------------------------------------------------------------------------------------------------------------------------------------------------------------------------------------------------------------------------------------------------------------------------------------------------------------------------------------------------------------------------------------------------------------------------------------------------------------------------------------------------------------------------------------------------------------------------------------------------------------------------------------------------------------------------------------------------------------------------------------------------------------------------------------------------------------------------------------------------------------------------------------------------------------------------------------------------------------------------------------------------------------------------------------------------------------------------------------------------------------------------------------------------------------------------------------------------------------------------------------------------------------------------------------------------------------------------------------------------------------------------------------------------------------------------------------------------------------------------------------------------------------------------------------------------------------------------------------------------------------------------------------------------------------------------------------------------------------------------------------------------------------------------------------------------------------------------------------------------------------------------------------------------------------------------------------------------------------------------------------------------------------------------------------------------------------------------------------------------
>Um_fer3_UM01434.1_A2_3_SID
---------------------------------------------------------------------------------------------------------------------------------------------------------------------------------------------------------------------------------------------------------------------------------------------------------------------------------------------------------------------------------------------------------------------------------------------------------------------------------------------------------------------------------------------------------------------------------------------------------------------------------------------------------------------------------------------------------------------------------------------------------------------------------------------------------------------------------------------------------------------------------------------------------------------------------------------------------------------------------------------------------------------------------------------------------------------------------------------------------------------------------------------------------------------------------------------------------------------------------------------------------------------------------------------------------------------------------------------------------------------------------------------------------------------------------------------------------------------------------------------------------------------------------------------------------------------------------------------------------------------------------------------------------------------------------------------------------------------------------------------------------------------------------------------------------------------------------------------------------------------------------------------------------------------------------------------------------------------------------------------------------------------------------------------------------------------------------------------------------------------------------------------------------------------------------------------------------------------------------------------------------------------------------------------------------------------------------------------------------------------------------------------------------------------------------------------------------------------------------------------------------------------------------------------------------------------------------------------------------------------------------------------------------------------------------------------------------------------------------------------------------------------------------------------------------------------------------------------------------------------------------------------------------------------------------------------------------------------------------------------------------------------------------------------------------------------------------------------------------------------------------------------------------------------------------------------------------------------------------------------------------------------------------------------------------------------------------------------------------------------------------------------------------------------------HSYFENKAATEPEAI--ALE--------F--GSMWTYFELNAQANRL----------------ARYLS-VTGK----PTLPIPICMERCPELYVGVLATLKAGGAWCPID--QSPRARQLELIART----KSRVVLV----TPNSADLGADG---QPLTIKVNA-----------------------------------------------------------------------------------------------------------------------------------------------------------------------------------------------------------------------------------------------------------------------------------------------------------------------------------------------------------------------------------------------------------------------------------------------------------------------------CDTSQH--------------------------------------------------------------------------------------------------------------------------------------------------------------------------------------------------------------------------------------------------------------------------------------------------------------------------------------------------------------------------------------------------------------------------------------------------------------------------------------------------------------------------------------------------------------------------------------------------------------------------------------------------------------------------------------------------------------------------------------------------------------------------------------------------------------------------------------------------------------------------------------------------------------------------------------------------------------------------------------------------------------------------------------------------------------------------HLSAD------------------------------NLRPTATPATL-AYLIWTSGTTGAPKGVMIEHASAVASM--QALQQHVKQQ----DMPRCLQFSAYTFDVFVQDLFWTWGLGGAIIAATREIML--GSTAELIAASQTSHAHLTPAFAGLR---RDSCPSI------TSVTFIGEKLTESVAADWT--SSCA-SIVYNTYGPAEVTVVATLR--QLFGGEKQSA------NVGVPMQGVTAIV----CQPI-----RPCAKGSI--GELVLAGA---QVG-RGYL-NDKAK--TEAAF-TYSPEWK---------------QRLY-YTGDYVRMLH--DGSIEFI-----GRR--DD-LVKLGGIRVELSE-------ISAALSVQ------Q-VVE---RVETMMLSRL---DRPTKQVISFLA----------------------------------------SG------------DAIQLAHQTLNN-VRD---VLPPY----MVPSMV--LVL---IP-----------------------------------------TASAKIDRAKL-------------------------------------------------------------------------------------------------------------------------------------------------------------------------------------------------------------------------------------------------------------------------------------------------------------------------------------------------------------------------------------------------------------------------------------------------------------------------------------------------------------------------------------------------------------------------------------------------------------------------------------------------------------------------------------------------------------------------------------------------------------------------------------------------------------------------------------------------------------------------------------------------------------------------------------------------------------------------------------------------------------------------------------------------------------------------------------------------------------------------------------------------------------------------------------------------------------------------------------------------------------------------------------------------------------------------------------------------------------------------------------------------------------------------------------------------------------------------------------------------------------------------------------------------------------------------------------------------------------------------------------------------------------------------------------------------------------------------------------------------------------------------------------------------------------------------------------------------------------------------------------------------------------------------------------------------------------------------------------------------------------------------------------------------------------------------------------------------------------------------------------------------------------------------------------------------------------------------------------------------------------------------------------------------------------------------------------------------------------------------------------------------------------------------------------------------------------------------------------------------------------------------------------------------------------------------------------------------------------------------------------------------------------------------------------------------------------------------------------------------------------------------------------------------------------------------------------------------------------------------------------------------------------------------------------------------------------------------------------------------------------------------------------------------------------------------------------------------------------------------------------------------------------------------------------------------------------------------------------------------------------------------------------------------------------------------------------------------------------------------------------------------------------------------------------------------------------------------------------------------------------------------------------------------------------------------------------------------------------------------------------------------------------------------------------------------------------------------------------------------------------------------------------------------------------------------------------------------------------------------------------------------------------------------------------------------------------------------------------------------------------------------------------------------------------------------------------------------------------------------------------------------------------------------------------------------------------------------------------------------------------------------------------------------------------------------------------------------------------------------------------------------------------------------------------------------------------------------------------------------------------------------------------------------------------------------------------------------------------------------------------------------------------------------------------------------------------------------------------------------------------------------------------------------------------------------------------------------------------------------------------------------------------------------------------------------------------------------------------------------------------------------------------------------------------------------------------------------------------------------------------------------------------------------------------------------------------------------------------------------------------------------------------------------------------------------------------------------------------------------------------------------------------------------------------------------------------------------------------------------------------------------------------------------------------------------------------------------------------------------------------------------------------------------------------------------------------------------------------------------------------------------------------------------------------------------------------------------------------------------------------------------------------------------------------------------------------------------------------------------------------------------------------------------------------------------------------------------------------------------------------------------------------------------------------------------------------------------------------------------------------------------------------------------------------------------------------------------------------------------------------------------------------------------------------------------------------------------------------------------------------------------------------------------------------------------------------------------------------------------------------------------------------------------------------------------------------------------------------------------------------------------------------------------------------------------------------------------------------------------------------------------------------------------------------------------------------------------------------------------------------------------------------------------------------------------------------------------------------------------------------------------------------------------------------------------------------------------------------------------------------------------------------------------------------------------------------------------------------------------------------------------------------------------------------------------------------------------------------------------------------------------------------------------------------------------------------------------------------------------------------------------------------------------------------------------------------------------------------------------------------------------------------------------------------------------------------------------------------------------------------------------------------------------------------------------------------------------------------------------------------------------------------------------------------------------------------------------------------------------------------------------------------------------------------------------------------------------------------------------------------------------------------------------------------------------------------------------------------------------------------------------------------------------------------------------------------------------------------------------------------------------------------------------------------------------------------------------------------------------------------------------------------------------------------------------------------------------------------------------------------------------------------------------------------------------------------------------------------------------------------------------------------------------------------------------------------------------------------------------------------------------------------------------------------------------------------------------------------------------------------------------------------------------------------------------------------------------------------------------------------------------------------------------------------------------------------------------------------------------------------------------------------------------------------------------------------------------------------------------------------------------------------------------------------------------------------------------------------------------------------------------------------------------------------------------------------------------------------------------------------------------------------------------------------------------------------------------------------------------------------------------------------------------------------------------------------------------------------------------------------------
>Ch_NPS2_CocheC5_77609_A3_4_SID
---------------------------------------------------------------------------------------------------------------------------------------------------------------------------------------------------------------------------------------------------------------------------------------------------------------------------------------------------------------------------------------------------------------------------------------------------------------------------------------------------------------------------------------------------------------------------------------------------------------------------------------------------------------------------------------------------------------------------------------------------------------------------------------------------------------------------------------------------------------------------------------------------------------------------------------------------------------------------------------------------------------------------------------------------------------------------------------------------------------------------------------------------------------------------------------------------------------------------------------------------------------------------------------------------------------------------------------------------------------------------------------------------------------------------------------------------------------------------------------------------------------------------------------------------------------------------------------------------------------------------------------------------------------------------------------------------------------------------------------------------------------------------------------------------------------------------------------------------------------------------------------------------------------------------------------------------------------------------------------------------------------------------------------------------------------------------------------------------------------------------------------------------------------------------------------------------------------------------------------------------------------------------------------------------------------------------------------------------------------------------------------------------------------------------------------------------------------------------------------------------------------------------------------------------------------------------------------------------------------------------------------------------------------------------------------------------------------------------------------------------------------------------------------------------------------------------------------------------------------------------------------------------------------------------------------------------------------------------------------------------------------------------------------------------------------------------------------------------------------------------------------------------------------------------------------------------------------------------------------------------------------------------------------------------------------------------------------------------------------------------------------------------------------------------HSGFERTALLHPDRI--ALD---------FKKTTWSFEQLNREANQI----------------AHALI-RAGA---WPDQVIPIHISKSPIYYASILGVLKSGAAFAPVH-PDLPEARKQLMFKDL----KPKIILC----DDGSLDLPDVT-------VLITQ-----------------------------------------------------------------------------------------------------------------------------------------------------------------------------------------------------------------------------------------------------------------------------------------------------------------------------------------------------------------------------------------------------------------------------------------------------------------------------SMSSDD-------------------------------------------------------------------------------------------------------------------------------------------------------------------------------------------------------------------------------------------------------------------------------------------------------------------------------------------------------------------------------------------------------------------------------------------------------------------------------------------------------------------------------------------------------------------------------------------------------------------------------------------------------------------------------------------------------------------------------------------------------------------------------------------------------------------------------------------------------------------------------------------------------------------------------------------------------------------------------------------------------------------------------------------------------------------------------------------------------------VSNPIIEDKNL-AYCLFTSGSTGVPKAVSMEHCAPIQTI--ESSRTIIPWN----PQSRLLQYAAVTFDMCYYDCFLSWTFGFALCAAEQSDLL--NDLSGVIKTLEADLLDLTPSVAETL----ADVPNV------KWLYCIGEAMSSSVVKEWE-------GACVNSYGPTEAAFCTTIT--PLSKDESTS-------IIGKPFPTTSFAV----FGSQ-----TPLPALSI--GELYIGGA---QLA-RGYW-GRANL--TNDRF-VSRCG-----------------QRFY-KSGDMVRMLS--DGNFEFM-----GRL--DD-QVKIRGLRVELGE-------INSILAED------PDLLS---VTTQILLKGE----SSKEQLVSFMV-----------------------------------------Q-----------SIQESDIPTLQRKLLSA---RLPSY----MVPQFF--LVV---IP----------------------------------------SM-AGKIDKKAL-------------------------------------------------------------------------------------------------------------------------------------------------------------------------------------------------------------------------------------------------------------------------------------------------------------------------------------------------------------------------------------------------------------------------------------------------------------------------------------------------------------------------------------------------------------------------------------------------------------------------------------------------------------------------------------------------------------------------------------------------------------------------------------------------------------------------------------------------------------------------------------------------------------------------------------------------------------------------------------------------------------------------------------------------------------------------------------------------------------------------------------------------------------------------------------------------------------------------------------------------------------------------------------------------------------------------------------------------------------------------------------------------------------------------------------------------------------------------------------------------------------------------------------------------------------------------------------------------------------------------------------------------------------------------------------------------------------------------------------------------------------------------------------------------------------------------------------------------------------------------------------------------------------------------------------------------------------------------------------------------------------------------------------------------------------------------------------------------------------------------------------------------------------------------------------------------------------------------------------------------------------------------------------------------------------------------------------------------------------------------------------------------------------------------------------------------------------------------------------------------------------------------------------------------------------------------------------------------------------------------------------------------------------------------------------------------------------------------------------------------------------------------------------------------------------------------------------------------------------------------------------------------------------------------------------------------------------------------------------------------------------------------------------------------------------------------------------------------------------------------------------------------------------------------------------------------------------------------------------------------------------------------------------------------------------------------------------------------------------------------------------------------------------------------------------------------------------------------------------------------------------------------------------------------------------------------------------------------------------------------------------------------------------------------------------------------------------------------------------------------------------------------------------------------------------------------------------------------------------------------------------------------------------------------------------------------------------------------------------------------------------------------------------------------------------------------------------------------------------------------------------------------------------------------------------------------------------------------------------------------------------------------------------------------------------------------------------------------------------------------------------------------------------------------------------------------------------------------------------------------------------------------------------------------------------------------------------------------------------------------------------------------------------------------------------------------------------------------------------------------------------------------------------------------------------------------------------------------------------------------------------------------------------------------------------------------------------------------------------------------------------------------------------------------------------------------------------------------------------------------------------------------------------------------------------------------------------------------------------------------------------------------------------------------------------------------------------------------------------------------------------------------------------------------------------------------------------------------------------------------------------------------------------------------------------------------------------------------------------------------------------------------------------------------------------------------------------------------------------------------------------------------------------------------------------------------------------------------------------------------------------------------------------------------------------------------------------------------------------------------------------------------------------------------------------------------------------------------------------------------------------------------------------------------------------------------------------------------------------------------------------------------------------------------------------------------------------------------------------------------------------------------------------------------------------------------------------------------------------------------------------------------------------------------------------------------------------------------------------------------------------------------------------------------------------------------------------------------------------------------------------------------------------------------------------------------------------------------------------------------------------------------------------------------------------------------------------------------------------------------------------------------------------------------------------------------------------------------------------------------------------------------------------------------------------------------------------------------------------------------------------------------------------------------------------------------------------------------------------------------------------------------------------------------------------------------------------------------------------------------------------------------------------------------------------------------------------------------------------------------------------------------------------------------------------------------------------------------------------------------------------------------------------------------------------------------------------------------------------------------------------------------------------------------------------------------------------------------------------------------------------------------------------------------------------------------------------------------------------------------------------------------------------------------------------------------------------------------------------------------------------------------------------------------------------------------------------------------------------------------------------------------------------------------------------------------------------------------------------------------------------------------------------------------------------------------------------------------------------------------------------------------------------------------------------------------------------------------------------------------------------------------------------------------------------------------------------------------------------------------------------------------------------------------------------------------------------------------------------------------------------------------------------------------------------------------------------------------------------------------------------------------------------------------------------------------------------------------------------------------------------------------------------------------------------------------------------------------------------------------------------------------------------------------------------------------------------------------------------------------------------------------------------------------------------------------------------------------------------------------------------------------------------------------------------------------------------------------------------------------------------------------------------------------------------------------------------------------------------------------------------------------------------------------------------------------------------------------------------------------------------------
>Fg_FGSG05372.3_A2_3_SID
---------------------------------------------------------------------------------------------------------------------------------------------------------------------------------------------------------------------------------------------------------------------------------------------------------------------------------------------------------------------------------------------------------------------------------------------------------------------------------------------------------------------------------------------------------------------------------------------------------------------------------------------------------------------------------------------------------------------------------------------------------------------------------------------------------------------------------------------------------------------------------------------------------------------------------------------------------------------------------------------------------------------------------------------------------------------------------------------------------------------------------------------------------------------------------------------------------------------------------------------------------------------------------------------------------------------------------------------------------------------------------------------------------------------------------------------------------------------------------------------------------------------------------------------------------------------------------------------------------------------------------------------------------------------------------------------------------------------------------------------------------------------------------------------------------------------------------------------------------------------------------------------------------------------------------------------------------------------------------------------------------------------------------------------------------------------------------------------------------------------------------------------------------------------------------------------------------------------------------------------------------------------------------------------------------------------------------------------------------------------------------------------------------------------------------------------------------------------------------------------------------------------------------------------------------------------------------------------------------------------------------------------------------------------------------------------------------------------------------------------------------------------------------------------------------------------------------------------------------------------------------------------------------------------------------------------------------------------------------------------------------------------------------------------------------------------------------------------------------------------------------------------------------------------------------------------------------------------------------------------------------------------------------------------------------------------------------------------------------------------------------------------------------------------------ARLFEDVVRKHPEEN--ALL--------------FSFRELNNEANQI----------------AHYLQ-SCGI---QVGQVVAVIMEKSPALYASILAIIKCGCGYLPIL-PSTPLARTREILLQA----EIKYCLV----DSSPDQLASML-----ELSTITV-----------------------------------------------------------------------------------------------------------------------------------------------------------------------------------------------------------------------------------------------------------------------------------------------------------------------------------------------------------------------------------------------------------------------------------------------------------------------------NTLFNE-------------------------------------------------------------------------------------------------------------------------------------------------------------------------------------------------------------------------------------------------------------------------------------------------------------------------------------------------------------------------------------------------------------------------------------------------------------------------------------------------------------------------------------------------------------------------------------------------------------------------------------------------------------------------------------------------------------------------------------------------------------------------------------------------------------------------------------------------------------------------------------------------------------------------------------------------------------------------------------------------------------------------------------------------------------------------------------------------------------FSTANLDNEDRLAYVIYTSGTTGTPKGVAVQQQSIVANI--EHLEATYPSS----SQGRLLQACSQAFDVSVFEIFYTWCAGMCLCAGTNDTIL--EDIERSIRDLEITHLSMTPTVAALV--EPSNVPSV------QFLVTAGEPMTQAVHNKWC-------HQLWQGYGPSETTNICTVK--KMATDDHIE-------HLGHVFPNTSAVV----LATL-----DTVPLNWV--GEFCFGGA---QVA-QGYL-NMPEL--TAQKF-IHHPQ-------------Y---GKLY-RSGDMGRML---DGSLVIL-----GRI--DD-QVKLRGQRIEIGE-------INSTVTMA------GFATS---AATVLVEHEE----STIKQLALFFV----------------------------------------NE----------------VQQSLAAH-MQS---RLPGY----MVPSYL--VPI---MP----------------------------------------MTSSGKVDKRRL-------------------------------------------------------------------------------------------------------------------------------------------------------------------------------------------------------------------------------------------------------------------------------------------------------------------------------------------------------------------------------------------------------------------------------------------------------------------------------------------------------------------------------------------------------------------------------------------------------------------------------------------------------------------------------------------------------------------------------------------------------------------------------------------------------------------------------------------------------------------------------------------------------------------------------------------------------------------------------------------------------------------------------------------------------------------------------------------------------------------------------------------------------------------------------------------------------------------------------------------------------------------------------------------------------------------------------------------------------------------------------------------------------------------------------------------------------------------------------------------------------------------------------------------------------------------------------------------------------------------------------------------------------------------------------------------------------------------------------------------------------------------------------------------------------------------------------------------------------------------------------------------------------------------------------------------------------------------------------------------------------------------------------------------------------------------------------------------------------------------------------------------------------------------------------------------------------------------------------------------------------------------------------------------------------------------------------------------------------------------------------------------------------------------------------------------------------------------------------------------------------------------------------------------------------------------------------------------------------------------------------------------------------------------------------------------------------------------------------------------------------------------------------------------------------------------------------------------------------------------------------------------------------------------------------------------------------------------------------------------------------------------------------------------------------------------------------------------------------------------------------------------------------------------------------------------------------------------------------------------------------------------------------------------------------------------------------------------------------------------------------------------------------------------------------------------------------------------------------------------------------------------------------------------------------------------------------------------------------------------------------------------------------------------------------------------------------------------------------------------------------------------------------------------------------------------------------------------------------------------------------------------------------------------------------------------------------------------------------------------------------------------------------------------------------------------------------------------------------------------------------------------------------------------------------------------------------------------------------------------------------------------------------------------------------------------------------------------------------------------------------------------------------------------------------------------------------------------------------------------------------------------------------------------------------------------------------------------------------------------------------------------------------------------------------------------------------------------------------------------------------------------------------------------------------------------------------------------------------------------------------------------------------------------------------------------------------------------------------------------------------------------------------------------------------------------------------------------------------------------------------------------------------------------------------------------------------------------------------------------------------------------------------------------------------------------------------------------------------------------------------------------------------------------------------------------------------------------------------------------------------------------------------------------------------------------------------------------------------------------------------------------------------------------------------------------------------------------------------------------------------------------------------------------------------------------------------------------------------------------------------------------------------------------------------------------------------------------------------------------------------------------------------------------------------------------------------------------------------------------------------------------------------------------------------------------------------------------------------------------------------------------------------------------------------------------------------------------------------------------------------------------------------------------------------------------------------------------------------------------------------------------------------------------------------------------------------------------------------------------------------------------------------------------------------------------------------------------------------------------------------------------------------------------------------------------------------------------------------------------------------------------------------------------------------------------------------------------------------------------------------------------------------------------------------------------------------------------------------------------------------------------------------------------------------------------------------------------------------------------------------------------------------------------------------------------------------------------------------------------------------------------------------------------------------------------------------------------------------------------------------------------------------------------------------------------------------------------------------------------------------------------------------------------------------------------------------------------------------------------------------------------------------------------------------------------------------------------------------------------------------------------------------------------------------------------------------------------------------------------------------------------------------------------------------------------------------------------------------------------------------------------------------------------------------------------------------------------------------------------------------------------------------------------------------------------------------------------------------------------------------------------------------------------------------------------------------------------------------------------------------------------------------------------------------------------------------------------------------------------------------------------------------------------------------------------------------------------------------------------------------------------------------------------------------------------------------------------------------------------------------------------------------------------------------------------------------------------------------------------------------------------------------------------------------------------------------------------------------------------------------------------------------------------------------------------------------------------------------------------------------------------------------------------------------------------------------------------------------------------------------------------------------------------------------------------------------------------------------------------------------------------------------------------------------------------------------------------------------------------------------------------------------------------------------------------------------------------------------------------------------------------------------------------------------------------------------------------------------------------------------------------------------------------------------------------------------------------------------------------------------------------
>Af_Afu3g15270_A2_2_SIDE
---------------------------------------------------------------------------------------------------------------------------------------------------------------------------------------------------------------------------------------------------------------------------------------------------------------------------------------------------------------------------------------------------------------------------------------------------------------------------------------------------------------------------------------------------------------------------------------------------------------------------------------------------------------------------------------------------------------------------------------------------------------------------------------------------------------------------------------------------------------------------------------------------------------------------------------------------------------------------------------------------------------------------------------------------------------------------------------------------------------------------------------------------------------------------------------------------------------------------------------------------------------------------------------------------------------------------------------------------------------------------------------------------------------------------------------------------------------------------------------------------------------------------------------------------------------------------------------------------------------------------------------------------------------------------------------------------------------------------------------------------------------------------------------------------------------------------------------------------------------------------------------------------------------------------------------------------------------------------------------------------------------------------------------------------------------------------------------------------------------------------------------------------------------------------------------------------------------------------------------------------------------------------------------------------------------------------------------------------------------------------------------------------------------------------------------------------------------------------------------------------------------------------------------------------------------------------------------------------------------------------------------------------------------------------------------------------------------------------------------------------------------------------------------------------------------------------------------------------------------------------------------------------------------------------------------------------------------------------------------------------------------------------------------------------------------------------------------------------------------------------------------------------------------------------------------------------------------------------------------------------------------------------------------------------------------------------------------------------------------------------------------------------------------------------HSALQRMAASHPSRT--AVE---------DSGARITYAGLAIKMNQL----------------AGLL--ERGL---ELEQIVPIMLEKSINTIVAMFGILVAGGAFLPLG-PENPRERNLGILEDC----GAKLVIA----DQLNADFFKGT----SYEVIVID-----------------------------------------------------------------------------------------------------------------------------------------------------------------------------------------------------------------------------------------------------------------------------------------------------------------------------------------------------------------------------------------------------------------------------------------------------------------------------AIAWDT--------------------------------------------------------------------------------------------------------------------------------------------------------------------------------------------------------------------------------------------------------------------------------------------------------------------------------------------------------------------------------------------------------------------------------------------------------------------------------------------------------------------------------------------------------------------------------------------------------------------------------------------------------------------------------------------------------------------------------------------------------------------------------------------------------------------------------------------------------------------------------------------------------------------------------------------------------------------------------------------------------------------------------------------------------------------------IPLQR------------------------------QVVPGLNPNSL-AYVIYTSGSTGKPKGTLIPHSAIVAAL----DGILYATT----QNSRRIMWLNYTFDGSFYPLFPTLATGRTLCVAPQNTIV--GNLADVITKLRVDQINLTPTMASLL--HPDDVPTL------EILATGGEPVTHHMLNVWA-------PRIYTSYGPTEATICVTTR--QVTPDMNIR-------NVGRPFPNTTALI----LDTM-----EELPSGSV--GELCIAGP---QLA-RGYL-NRPEA--TNKAF-QGTAD-----------------QRFY-RTGDLARLL---NGEIELF-----GRK--DD-QVKINGHRMELGE-------IESVIKQT------N-VFR---QCAVTVLKKK--------QLVAFCS----------------------------------------LA-----------PTELPEVDQIKAQ-LTT----LPQY----MVPTIW--LPV---LP----------------------------------------LT-SGKIDRKRL-------------------------------------------------------------------------------------------------------------------------------------------------------------------------------------------------------------------------------------------------------------------------------------------------------------------------------------------------------------------------------------------------------------------------------------------------------------------------------------------------------------------------------------------------------------------------------------------------------------------------------------------------------------------------------------------------------------------------------------------------------------------------------------------------------------------------------------------------------------------------------------------------------------------------------------------------------------------------------------------------------------------------------------------------------------------------------------------------------------------------------------------------------------------------------------------------------------------------------------------------------------------------------------------------------------------------------------------------------------------------------------------------------------------------------------------------------------------------------------------------------------------------------------------------------------------------------------------------------------------------------------------------------------------------------------------------------------------------------------------------------------------------------------------------------------------------------------------------------------------------------------------------------------------------------------------------------------------------------------------------------------------------------------------------------------------------------------------------------------------------------------------------------------------------------------------------------------------------------------------------------------------------------------------------------------------------------------------------------------------------------------------------------------------------------------------------------------------------------------------------------------------------------------------------------------------------------------------------------------------------------------------------------------------------------------------------------------------------------------------------------------------------------------------------------------------------------------------------------------------------------------------------------------------------------------------------------------------------------------------------------------------------------------------------------------------------------------------------------------------------------------------------------------------------------------------------------------------------------------------------------------------------------------------------------------------------------------------------------------------------------------------------------------------------------------------------------------------------------------------------------------------------------------------------------------------------------------------------------------------------------------------------------------------------------------------------------------------------------------------------------------------------------------------------------------------------------------------------------------------------------------------------------------------------------------------------------------------------------------------------------------------------------------------------------------------------------------------------------------------------------------------------------------------------------------------------------------------------------------------------------------------------------------------------------------------------------------------------------------------------------------------------------------------------------------------------------------------------------------------------------------------------------------------------------------------------------------------------------------------------------------------------------------------------------------------------------------------------------------------------------------------------------------------------------------------------------------------------------------------------------------------------------------------------------------------------------------------------------------------------------------------------------------------------------------------------------------------------------------------------------------------------------------------------------------------------------------------------------------------------------------------------------------------------------------------------------------------------------------------------------------------------------------------------------------------------------------------------------------------------------------------------------------------------------------------------------------------------------------------------------------------------------------------------------------------------------------------------------------------------------------------------------------------------------------------------------------------------------------------------------------------------------------------------------------------------------------------------------------------------------------------------------------------------------------------------------------------------------------------------------------------------------------------------------------------------------------------------------------------------------------------------------------------------------------------------------------------------------------------------------------------------------------------------------------------------------------------------------------------------------------------------------------------------------------------------------------------------------------------------------------------------------------------------------------------------------------------------------------------------------------------------------------------------------------------------------------------------------------------------------------------------------------------------------------------------------------------------------------------------------------------------------------------------------------------------------------------------------------------------------------------------------------------------------------------------------------------------------------------------------------------------------------------------------------------------------------------------------------------------------------------------------------------------------------------------------------------------------------------------------------------------------------------------------------------------------------------------------------------------------------------------------------------------------------------------------------------------------------------------------------------------------------------------------------------------------------------------------------------------------------------------------------------------------------------------------------------------------------------------------------------------------------------------------------------------------------------------------------------------------------------------------------------------------------------------------------------------------------------------------------------------------------------------------------------------------------------------------------------------------------------------------------------------------------------------------------------------------------------------------------------------------------------------------------------------------------------------------------------------------------------------------------------------------------------------------------------------------------------------------------------------------------------------------------------------------------------------------------------------------------------------------------------------------------------------------------------------------------------------------------------------------------------------------------------------------------------------------------------------------------------------------------------------------------------------------------------------------------------------------------------------------------------------------------------------------------------------------------------------------------------------------------------------------------------------------------------------------------------------------------------------------------------------------------------------------------------------------------------------------------------------------------------------------------------------------------------------------------------------------------------------------------------------------------------------------------------------------------------------------------------------------------------------------------------------------------------------------------------------------------------
>Af_SidE_Afu3g03350_A2_2_SIDE
---------------------------------------------------------------------------------------------------------------------------------------------------------------------------------------------------------------------------------------------------------------------------------------------------------------------------------------------------------------------------------------------------------------------------------------------------------------------------------------------------------------------------------------------------------------------------------------------------------------------------------------------------------------------------------------------------------------------------------------------------------------------------------------------------------------------------------------------------------------------------------------------------------------------------------------------------------------------------------------------------------------------------------------------------------------------------------------------------------------------------------------------------------------------------------------------------------------------------------------------------------------------------------------------------------------------------------------------------------------------------------------------------------------------------------------------------------------------------------------------------------------------------------------------------------------------------------------------------------------------------------------------------------------------------------------------------------------------------------------------------------------------------------------------------------------------------------------------------------------------------------------------------------------------------------------------------------------------------------------------------------------------------------------------------------------------------------------------------------------------------------------------------------------------------------------------------------------------------------------------------------------------------------------------------------------------------------------------------------------------------------------------------------------------------------------------------------------------------------------------------------------------------------------------------------------------------------------------------------------------------------------------------------------------------------------------------------------------------------------------------------------------------------------------------------------------------------------------------------------------------------------------------------------------------------------------------------------------------------------------------------------------------------------------------------------------------------------------------------------------------------------------------------------------------------------------------------------------------------------------------------------------------------------------------------------------------------------------------------------------------------------------------------------------------NGQFEATVRTYPNRT--AIN---------YNEQFLTYAELDSEANRM----------------THYLS-ELGV---VPGDIVPLLLEKSPLMIKAILALFKLGAAYVPLS-PENPLERNAYIARDV----SAKFVLT----EKEEAYFASES---DIPSVLLDQ-----------------------------------------------------------------------------------------------------------------------------------------------------------------------------------------------------------------------------------------------------------------------------------------------------------------------------------------------------------------------------------------------------------------------------------------------------------------------------ANLSQY--------------------------------------------------------------------------------------------------------------------------------------------------------------------------------------------------------------------------------------------------------------------------------------------------------------------------------------------------------------------------------------------------------------------------------------------------------------------------------------------------------------------------------------------------------------------------------------------------------------------------------------------------------------------------------------------------------------------------------------------------------------------------------------------------------------------------------------------------------------------------------------------------------------------------------------------------------------------------------------------------------------------------------------------------------------------------GPE--------------------------------PQLVTVSPDA--AYLLYTSGSTGLPKGVMVTHGACAAAM--QSIIEFEHQG----QESRMLQFSNYVFDVSLYDFFVALHSGGTLCIAPSERLL--NNLAEVINEMNVNHVFLTPTVARLL--NPKDVPNL------ESMTVGGEQLTRDVVTTWA-----SRVTLRNGYGPTEASVLVTMK--DVDTDTTGG-------NIGRPLASVGAIV----LDGV-----RPVPYGAV--GELCFFGP---QLA-QGYF-KKPDI--TSAAF-IESEV-----------LNG---RRLY-RSGDLARYL---NGDIECL-----GRK--DD-QVKINGHRIELGE-------IEQAFLRT------G-EIK---DCVLTVWKHN-----STAHLVAVAV----------------------------------------PL-----------DGFAENVQRVRSK-LTG----LTPY----MIPKAI--VPL---LP----------------------------------------RLPSGKANRKQL-------------------------------------------------------------------------------------------------------------------------------------------------------------------------------------------------------------------------------------------------------------------------------------------------------------------------------------------------------------------------------------------------------------------------------------------------------------------------------------------------------------------------------------------------------------------------------------------------------------------------------------------------------------------------------------------------------------------------------------------------------------------------------------------------------------------------------------------------------------------------------------------------------------------------------------------------------------------------------------------------------------------------------------------------------------------------------------------------------------------------------------------------------------------------------------------------------------------------------------------------------------------------------------------------------------------------------------------------------------------------------------------------------------------------------------------------------------------------------------------------------------------------------------------------------------------------------------------------------------------------------------------------------------------------------------------------------------------------------------------------------------------------------------------------------------------------------------------------------------------------------------------------------------------------------------------------------------------------------------------------------------------------------------------------------------------------------------------------------------------------------------------------------------------------------------------------------------------------------------------------------------------------------------------------------------------------------------------------------------------------------------------------------------------------------------------------------------------------------------------------------------------------------------------------------------------------------------------------------------------------------------------------------------------------------------------------------------------------------------------------------------------------------------------------------------------------------------------------------------------------------------------------------------------------------------------------------------------------------------------------------------------------------------------------------------------------------------------------------------------------------------------------------------------------------------------------------------------------------------------------------------------------------------------------------------------------------------------------------------------------------------------------------------------------------------------------------------------------------------------------------------------------------------------------------------------------------------------------------------------------------------------------------------------------------------------------------------------------------------------------------------------------------------------------------------------------------------------------------------------------------------------------------------------------------------------------------------------------------------------------------------------------------------------------------------------------------------------------------------------------------------------------------------------------------------------------------------------------------------------------------------------------------------------------------------------------------------------------------------------------------------------------------------------------------------------------------------------------------------------------------------------------------------------------------------------------------------------------------------------------------------------------------------------------------------------------------------------------------------------------------------------------------------------------------------------------------------------------------------------------------------------------------------------------------------------------------------------------------------------------------------------------------------------------------------------------------------------------------------------------------------------------------------------------------------------------------------------------------------------------------------------------------------------------------------------------------------------------------------------------------------------------------------------------------------------------------------------------------------------------------------------------------------------------------------------------------------------------------------------------------------------------------------------------------------------------------------------------------------------------------------------------------------------------------------------------------------------------------------------------------------------------------------------------------------------------------------------------------------------------------------------------------------------------------------------------------------------------------------------------------------------------------------------------------------------------------------------------------------------------------------------------------------------------------------------------------------------------------------------------------------------------------------------------------------------------------------------------------------------------------------------------------------------------------------------------------------------------------------------------------------------------------------------------------------------------------------------------------------------------------------------------------------------------------------------------------------------------------------------------------------------------------------------------------------------------------------------------------------------------------------------------------------------------------------------------------------------------------------------------------------------------------------------------------------------------------------------------------------------------------------------------------------------------------------------------------------------------------------------------------------------------------------------------------------------------------------------------------------------------------------------------------------------------------------------------------------------------------------------------------------------------------------------------------------------------------------------------------------------------------------------------------------------------------------------------------------------------------------------------------------------------------------------------------------------------------------------------------------------------------------------------------------------------------------------------------------------------------------------------------------------------------------------------------------------------------------------------------------------------------------------------------------------------------------------------------------------------------------------------------------------------------------------------------------------------------------------------------------------------------------------------------------------------------------------------------------------------------------------------------------------------------------------------------------------------------------------------------------------------------------------------------------------------------------------------------------------------------------------------------------------------------------------------------------------------------------------------------------------------------------------------------------------------------------------------------------------------------------------------------------------------------------------------------------------------------------------------------------------------------------------------------------------------------------------------------------------------------------------------------------------------------------------------------------------------------------------------------------------------------------------------------------------------------------------------------------------------------------------------------------------------------------------------------------------------------------------------------------------------------------------------------------------------------------------------------------------------------------------------------------------------------------------------------------------------------------------------------------------------------------------
>Cp_PS1_CAB39315.1_A2_3_EAS
---------------------------------------------------------------------------------------------------------------------------------------------------------------------------------------------------------------------------------------------------------------------------------------------------------------------------------------------------------------------------------------------------------------------------------------------------------------------------------------------------------------------------------------------------------------------------------------------------------------------------------------------------------------------------------------------------------------------------------------------------------------------------------------------------------------------------------------------------------------------------------------------------------------------------------------------------------------------------------------------------------------------------------------------------------------------------------------------------------------------------------------------------------------------------------------------------------------------------------------------------------------------------------------------------------------------------------------------------------------------------------------------------------------------------------------------------------------------------------------------------------------------------------------------------------------------------------------------------------------------------------------------------------------------------------------------------------------------------------------------------------------------------------------------------------------------------------------------------------------------------------------------------------------------------------------------------------------------------------------------------------------------------------------------------------------------------------------------------------------------------------------------------------------------------------------------------------------------------------------------------------------------------------------------------------------------------------------------------------------------------------------------------------------------------------------------------------------------------------------------------------------------------------------------------------------------------------------------------------------------------------------------------------------------------------------------------------------------------------------------------------------------------------------------------------------------------------------------------------------------------------------------------------------------------------------------------------------------------------------------------------------------------------------------------------------------------------------------------------------------------------------------------------------------------------------------------------------------------------------------------------------------------------------------------------------------------------------------------------------------------------------------------------------------------HQAIQAKCQAQPDAT--AID---------ADGC-VTYGELERRAEKL----------------AGLVS-HVS----KPDQVVVLYFSKSWLTVVAQLAVLKAGAAFITLE-ISQPVHYLQRVISAL----GPVLVLT----SEDLFSAAEDL-QENAVPVMADK-----------------------------------------------------------------------------------------------------------------------------------------------------------------------------------------------------------------------------------------------------------------------------------------------------------------------------------------------------------------------------------------------------------------------------------------------------------------------------DDLRTS--------------------------------------------------------------------------------------------------------------------------------------------------------------------------------------------------------------------------------------------------------------------------------------------------------------------------------------------------------------------------------------------------------------------------------------------------------------------------------------------------------------------------------------------------------------------------------------------------------------------------------------------------------------------------------------------------------------------------------------------------------------------------------------------------------------------------------------------------------------------------------------------------------------------------------------------------------------------------------------------------------------------------------------------------------------------------QA---------------------------------SSSACTVECDL-MYIIATSGTTGMPKIVMTDHQAFMTNA--SPLMNGLGIT----SDSRVFQFCGYSFDLLIVEHFLTLLAGGCICIPSLHNRN--NRFAASIVELEANWVGSPSSVLQLL--DPQTVPTV------KTIMQAGERLQQGLVDRWA-----SHVRLINAYGPAECSVGALAR--DTVRPDTDDVQ-----NLGFAT-GSVCWI--V-ETSE-----KLVPIGAE--GELIIEGH---TLS-RGYL-GDADK--TNASF-LRLPN----------QSQG---HRVY-LTGDIVRQNS--DGSMSFV-----RRK--DA-QVKIRGQRVELTD-------VEHQVERF------IGAHQ---VVTDIVQIPN----SQSSILVALVL----------------------------------------PT-----------SSFTANANAAETA-LQD---RMPAY----MVPDLF--VPV---LP----------------------------------------REASGKIGRKAI-------------------------------------------------------------------------------------------------------------------------------------------------------------------------------------------------------------------------------------------------------------------------------------------------------------------------------------------------------------------------------------------------------------------------------------------------------------------------------------------------------------------------------------------------------------------------------------------------------------------------------------------------------------------------------------------------------------------------------------------------------------------------------------------------------------------------------------------------------------------------------------------------------------------------------------------------------------------------------------------------------------------------------------------------------------------------------------------------------------------------------------------------------------------------------------------------------------------------------------------------------------------------------------------------------------------------------------------------------------------------------------------------------------------------------------------------------------------------------------------------------------------------------------------------------------------------------------------------------------------------------------------------------------------------------------------------------------------------------------------------------------------------------------------------------------------------------------------------------------------------------------------------------------------------------------------------------------------------------------------------------------------------------------------------------------------------------------------------------------------------------------------------------------------------------------------------------------------------------------------------------------------------------------------------------------------------------------------------------------------------------------------------------------------------------------------------------------------------------------------------------------------------------------------------------------------------------------------------------------------------------------------------------------------------------------------------------------------------------------------------------------------------------------------------------------------------------------------------------------------------------------------------------------------------------------------------------------------------------------------------------------------------------------------------------------------------------------------------------------------------------------------------------------------------------------------------------------------------------------------------------------------------------------------------------------------------------------------------------------------------------------------------------------------------------------------------------------------------------------------------------------------------------------------------------------------------------------------------------------------------------------------------------------------------------------------------------------------------------------------------------------------------------------------------------------------------------------------------------------------------------------------------------------------------------------------------------------------------------------------------------------------------------------------------------------------------------------------------------------------------------------------------------------------------------------------------------------------------------------------------------------------------------------------------------------------------------------------------------------------------------------------------------------------------------------------------------------------------------------------------------------------------------------------------------------------------------------------------------------------------------------------------------------------------------------------------------------------------------------------------------------------------------------------------------------------------------------------------------------------------------------------------------------------------------------------------------------------------------------------------------------------------------------------------------------------------------------------------------------------------------------------------------------------------------------------------------------------------------------------------------------------------------------------------------------------------------------------------------------------------------------------------------------------------------------------------------------------------------------------------------------------------------------------------------------------------------------------------------------------------------------------------------------------------------------------------------------------------------------------------------------------------------------------------------------------------------------------------------------------------------------------------------------------------------------------------------------------------------------------------------------------------------------------------------------------------------------------------------------------------------------------------------------------------------------------------------------------------------------------------------------------------------------------------------------------------------------------------------------------------------------------------------------------------------------------------------------------------------------------------------------------------------------------------------------------------------------------------------------------------------------------------------------------------------------------------------------------------------------------------------------------------------------------------------------------------------------------------------------------------------------------------------------------------------------------------------------------------------------------------------------------------------------------------------------------------------------------------------------------------------------------------------------------------------------------------------------------------------------------------------------------------------------------------------------------------------------------------------------------------------------------------------------------------------------------------------------------------------------------------------------------------------------------------------------------------------------------------------------------------------------------------------------------------------------------------------------------------------------------------------------------------------------------------------------------------------------------------------------------------------------------------------------------------------------------------------------------------------------------------------------------------------------------------------------------------------------------------------------------------------------------------------------------------------------------------------------------------------------------------------------------------------------------------------------------------------------------------------------------------------------------------------------------------------------------------------------------------------------------------------------------------------------------------------------------------------------------------------------------------------------------------------------------------------------------------------------------------------------------------------------------------------------------------------------------------------------------------------------------------------------------------------------------------------------------------------------------------------------------------------------------------------------------------------------------------------------------------------------------------------------------------------------------------------------------------------------------------------------------------------------------------------------------------------------------------------------------------------------------------------------------------------------------------------------------------------------------------------------------------------------------------------------------------------------------------------------------------------------------------------------------------------------------------------------------------------------------------------------------------------------------------------------------------------------------------------------------------------------------------------------------------------------------------------------------------------------------------------------------------------------------
>Cp_PS4_CAI59268.1_A2_3_EAS
---------------------------------------------------------------------------------------------------------------------------------------------------------------------------------------------------------------------------------------------------------------------------------------------------------------------------------------------------------------------------------------------------------------------------------------------------------------------------------------------------------------------------------------------------------------------------------------------------------------------------------------------------------------------------------------------------------------------------------------------------------------------------------------------------------------------------------------------------------------------------------------------------------------------------------------------------------------------------------------------------------------------------------------------------------------------------------------------------------------------------------------------------------------------------------------------------------------------------------------------------------------------------------------------------------------------------------------------------------------------------------------------------------------------------------------------------------------------------------------------------------------------------------------------------------------------------------------------------------------------------------------------------------------------------------------------------------------------------------------------------------------------------------------------------------------------------------------------------------------------------------------------------------------------------------------------------------------------------------------------------------------------------------------------------------------------------------------------------------------------------------------------------------------------------------------------------------------------------------------------------------------------------------------------------------------------------------------------------------------------------------------------------------------------------------------------------------------------------------------------------------------------------------------------------------------------------------------------------------------------------------------------------------------------------------------------------------------------------------------------------------------------------------------------------------------------------------------------------------------------------------------------------------------------------------------------------------------------------------------------------------------------------------------------------------------------------------------------------------------------------------------------------------------------------------------------------------------------------------------------------------------------------------------------------------------------------------------------------------------------------------------------------------------------------HQVIQEKCQAQPDAT--AID---------ADGS-VTYDELERRAEKL----------------AGLV--SYVS---KPDQVVVLYFSKSRLTVVTQLAILKAGAAFITLD-ITQPPHHLRRIIAAL----GPALILV----LSDELLSAAEE----GAAVMADK-----------------------------------------------------------------------------------------------------------------------------------------------------------------------------------------------------------------------------------------------------------------------------------------------------------------------------------------------------------------------------------------------------------------------------------------------------------------------------DHLSIA--------------------------------------------------------------------------------------------------------------------------------------------------------------------------------------------------------------------------------------------------------------------------------------------------------------------------------------------------------------------------------------------------------------------------------------------------------------------------------------------------------------------------------------------------------------------------------------------------------------------------------------------------------------------------------------------------------------------------------------------------------------------------------------------------------------------------------------------------------------------------------------------------------------------------------------------------------------------------------------------------------------------------------------------------------------------------SQT--------------------------------SSSACAVECEL-MYVVATSGTTGVPKIIMTNHQSFMTNA--SPLMNRMGIT----AESRVFQFCGYSFDLMIAEHFLTLLAGGCICIPSLHNRN--NRFAASIVEFKANWIGAPSSVLQLL--DPQTVPTV------KTIMQGGERLQQGLVDRWA-----PSARLINAYGPAECSVAALVS--DTVRPDTENVQ-----NLGFAT-GSVCWI--V-DTEG-----KLVPIGAE--GELLIEGH---TLS-RGYL-GDLDK--TNAVF-LALPD----------QGQG---HRAY-LTGDIVRQNS--DGSISFV-----RRK--DA-QVKIRGQRVELAD-------VEHQVERF------AGSHQ---VVTDIVQISD----SQSSILVALVL----------------------------------------PT-----------SSFTANANAAETA-LQD---RIPAY----MVPDLF--VPV---FP-----------------------------------------EASGKVGRRTI-------------------------------------------------------------------------------------------------------------------------------------------------------------------------------------------------------------------------------------------------------------------------------------------------------------------------------------------------------------------------------------------------------------------------------------------------------------------------------------------------------------------------------------------------------------------------------------------------------------------------------------------------------------------------------------------------------------------------------------------------------------------------------------------------------------------------------------------------------------------------------------------------------------------------------------------------------------------------------------------------------------------------------------------------------------------------------------------------------------------------------------------------------------------------------------------------------------------------------------------------------------------------------------------------------------------------------------------------------------------------------------------------------------------------------------------------------------------------------------------------------------------------------------------------------------------------------------------------------------------------------------------------------------------------------------------------------------------------------------------------------------------------------------------------------------------------------------------------------------------------------------------------------------------------------------------------------------------------------------------------------------------------------------------------------------------------------------------------------------------------------------------------------------------------------------------------------------------------------------------------------------------------------------------------------------------------------------------------------------------------------------------------------------------------------------------------------------------------------------------------------------------------------------------------------------------------------------------------------------------------------------------------------------------------------------------------------------------------------------------------------------------------------------------------------------------------------------------------------------------------------------------------------------------------------------------------------------------------------------------------------------------------------------------------------------------------------------------------------------------------------------------------------------------------------------------------------------------------------------------------------------------------------------------------------------------------------------------------------------------------------------------------------------------------------------------------------------------------------------------------------------------------------------------------------------------------------------------------------------------------------------------------------------------------------------------------------------------------------------------------------------------------------------------------------------------------------------------------------------------------------------------------------------------------------------------------------------------------------------------------------------------------------------------------------------------------------------------------------------------------------------------------------------------------------------------------------------------------------------------------------------------------------------------------------------------------------------------------------------------------------------------------------------------------------------------------------------------------------------------------------------------------------------------------------------------------------------------------------------------------------------------------------------------------------------------------------------------------------------------------------------------------------------------------------------------------------------------------------------------------------------------------------------------------------------------------------------------------------------------------------------------------------------------------------------------------------------------------------------------------------------------------------------------------------------------------------------------------------------------------------------------------------------------------------------------------------------------------------------------------------------------------------------------------------------------------------------------------------------------------------------------------------------------------------------------------------------------------------------------------------------------------------------------------------------------------------------------------------------------------------------------------------------------------------------------------------------------------------------------------------------------------------------------------------------------------------------------------------------------------------------------------------------------------------------------------------------------------------------------------------------------------------------------------------------------------------------------------------------------------------------------------------------------------------------------------------------------------------------------------------------------------------------------------------------------------------------------------------------------------------------------------------------------------------------------------------------------------------------------------------------------------------------------------------------------------------------------------------------------------------------------------------------------------------------------------------------------------------------------------------------------------------------------------------------------------------------------------------------------------------------------------------------------------------------------------------------------------------------------------------------------------------------------------------------------------------------------------------------------------------------------------------------------------------------------------------------------------------------------------------------------------------------------------------------------------------------------------------------------------------------------------------------------------------------------------------------------------------------------------------------------------------------------------------------------------------------------------------------------------------------------------------------------------------------------------------------------------------------------------------------------------------------------------------------------------------------------------------------------------------------------------------------------------------------------------------------------------------------------------------------------------------------------------------------------------------------------------------------------------------------------------------------------------------------------------------------------------------------------------------------------------------------------------------------------------------------------------------------------------------------------------------------------------------------------------------------------------------------------------------------------------------------------------------------------------------------------------------------------------------------------------------------------------------------------------------------------------------------------------------------------------------------------------------------------------------------------------------------------------------------------------------------------------------------------------------------------------------------------------------------------------------------------------------------------------------------------------------------------------------------------------------------------------------------------------------------------------------------------------------------------------------------------------------------------------------------------------------------------------------------------------------------------------------------------------------------------------------------------------------------------------------------------------------------------------------------------------------------------------------------------------------------------------------------------------------------------------------------------------------------------------------------------------------------------------------------------------------------------------------------------
>Ab_nrps9
-------------------------------------------------------------------------------------------------------------------------------------------------------------------------------------------------------------------------------------------------------------------------------------------------------------------------------------------------------------------------------------------------------------------------------------------------------------------------------------------------------------------------------------------------------------------------------------------------------------------------------------------------------------------------------------------------------------------------------------------------------------------------------------------------------------------------------------------------------------------------------------------------------------------------------------------------------------------------------------------------------------------------------------------------------------------------------------------------------------------------------------------------------------------------------------------------------------------------------------------------------------------------------------------------------------------------------------------------------------------------------------------------------------------------------------------------------------------------------------------------------------------------------------------MATIESSSWSELDSKEPLMDMAERSSRDTPRQASSASTNTNNDDDDGSHASGMLRELWAEILNVDEEDITDCSHFFELGGDSIAVAELSMAASCQGLEVPRHLVFEAPTFADLLVRVARRDAADEPVMEADASEPAPFSLLAGDTELARQLAADVCGVPVGDVEDMYPATAQQAGLMARSMRMPGAYVSSWLLRDAWTTRSTPAQLCEVLEQAVGRLPILRTAMVASAEHDFAQVVLRPGAVEVVRVPSLQQFDPASRRPAMALGSPLTKIEVVVAADDEDAPALLWHAHHATYDMTSLQLVAGCVQDLASGGGGRGSSS--------------------------------------------------------------------------------------------PPPPPSYASFVAHTLRVRAGTDWRSFWSAALQDCPKPFFPPAAADAAFRTDARHVQPLPRLDSSSCGFTTANVFRAAWALLLGDYEHAHDVVFGVTNGARYAPVPRCADIVGPTIATTPMRVRLDADDTARHLLQQVSMQAVRASAVEQAGLPDISRLGPDGRTACAFRTLLNVQT---------------------------------------------------------------------------------------------------------------------------------TDAGRISPLLAQPETQPEPMDYALVLELFPPRDAAART-APLHLSYDSRALRLDQVRQIAVQIETMMGLLTAHPDRTLGELCLGAGRDVTTTTTPGLADGPLDPFQLAPIAPPRMRRHAAV----------------------------------------------------------------------------------------------------------------------------------------------------------------------------------------------------------------------------------------------------------------------------------------------------------------------------------------------------------------------------------------------------------------------------------------------------------------------ACGVATSAVQDVYPSTPMQAATALTSSRHPEAHVSHHVFRARR-------GLGADQIKEAWAALYHWAPILRTRFFHAPPAPGGARPQLLQAVVDDEALPWTCASSLDEFRAADRQPSFAMGRPLTRLGLFREEGPDGDAGRYCVVLAAHRAVCDASSTATMLSILEGALSGVAGHVEAVPYNL-FVLHTLRLSSDEAARAFWARSLHDCLAPAFPEVPLDREPLSTEAFGRAMSLP----------------------AGASPTLLQAAWAVTLAQYHDAAADVVFGLY-----HSICPSHSILGPTETVIPQRVVAAGSPD------------------------TTVAQLLRAMRAQHLALASFAQLGLARIEAIDESCAAACRLQSLLAIRDELVPSGGGGAFSTDPAPASDER---------HALPLVAEVTRHADGSVTGRLRFDPLVLKPDQARRLASHYEHVARQMRASSAARLGDL----DHVPPEHMSELLAWNTLVPAP-VECGVHELVEERADREPGAA--AIC--------ASDGR-WTFAELDADAERL----------------ARWLR-TLGV---TQGAHVPLVFEKCGLAIVAMLAVLKAGAASVALD-PSHPPARLRDLVQSMYADGACPVVLC----SASHRELAVGL---ARRAAIVDR----------------------------------------------------------------------------------------------------------------------------------------------------------------------------------------------------------------------------------------------------------------------------------------------------------------------------------------------------------------------------------------------------------------------------------------------------------------------------ETLRSLG--------------------------------------------------------------------------------------------------------------------------------------------------------------------------------------------------------------------------------------------------------------------------------------------------------------------------------------------------------------------------------------------------------------------------------------------------------------------------------------------------------------------------------------------------------------------------------------------------------------------------------------------------------------------------------------------------------------------------------------------------------------------------------------------------------------------------------------------------------------------------------------------------------------------------------------------------------------------------------------------------------------------------------------------------------------------------GTSMPRL----------------------------GGETRVPATAT-AFVLFTSGSTGRPKGILIPHRAFASSIRGHADVLRFSTG----PGSRNLQFTAYTSDVSIGEIFTSLAVGSCVCVPSDWDRQ--NDLAGAVRRLDANWAFFTPSVATLL--RPADVPGL------RTMVFGGETASPENLATWA--P--A-LHLINSFGPAETSIWSHAM--RRRAQPGDNGS-----HIGHGI-GCATWIVDP-DDHR-----RLRPIGAV--GEMLVEGP---NLA-AGYL-GEPAK--TAAAF-VHDAPWIPA------HRRP---ARAY-RTGDLARFLP--DGSVQFL-----GRR--DH-QIKLRGLRIELGE-------IEHQIRALVP----P-DVV---VAVDIVAPRP---AGSPQVLAAFLALKQTGADTVPPDAQTQGQHDHQDGDTRRALSLLVGKGTSWDR-----------LSR--ALSGIDVA-VAA---ALPSH----MVPAAF--VPL-REMP----------------------------------------LTASAKTDRKALKLLASMVSAEELG-RLGHAATG--------SRQPPSSVSERMLARLWSSALGRPLD-VDVRDGFFRVGGDSLSAMRLISLARA-E-GLRLSVEHVFKHPSLQDMARAAVLVGAEEEEQRPRSSLPLLPGSTSRPFATLGGPEAVESAAHAASAQLGV------------------------------------------------------------------------------------------------------------------------------------------------------------------------------------------------------------------------------------------------------------------------------------------------------------------------------------------------------------------------------------------------------------------------------------------------------DQAAIEDMYPCTALQEGLVALSQDARGSYVAQMVYELPPGV-DVNRFKLAWAAVLEAWPILRTRFFPWH-------AADGTSRLMQAVVRTEAAPIRWAQARTLSDHLKLDRRDRMQTGDKMLRMAAFDDRHDGKRYFVMTIHHALYDGWML-GLLWDALRAAYGGRRVPDTV--------------------PHGAF--VAHLASRRDGGFDEDFWRRYVGNAPRLSWPELPSPDFRPISRLVSRRTDALPGRG-----RRRDFTSTTLLRAAFAMLLGAYAHTEDVVFASTVYGRTTGGGSAERVAGPTL----------------ATLPV-RVSV---GREQTVHELMARIQSDAANLLAHEQAGLQTIRRLNRDGLATIDAQSLLVVQVDGGDPELAGKGGDGDDD--------------------------------------------------------------------------------------------------------------------------------------------------------------------------------------------------------------------------ELALRSVQVSRPDNGLLSSVLVVEATVSVDGLHLVATYDDRVLPGAQADRFVRQLSYIVIRLCEADDDARLADLDLAPVEDLEQ--------MRQWNPAVPAPSRALVHELVAAEARRQPDAEALVSRAGSLTYQQLEDASSRLAHHLWAECGLRPGDRVPLLFEKSIWAVVAMLAVLKAGAANVALDPAQPPTQLRSLVADVGARLVLCSPASRSLAQDMATTSHFCVDAAAFS------------------------------------PEGGGAVTARRSSSDRLVPDLGPESLAFLLFTSGSTGRPKAVMIDHAAFCSSMAGHAETLRYRRGS-RNLQFTAYTSDVSIGEIFTSLGRGATVCVPSEAERMGDLAGAMERMRVDWAFLTPSVAALLDPEQVPTLRTLLFGGETATPTNVRA-WAPRLHLINS----------------------------------------------------------------------------------------------------------------------FGPAETSIWSHAHPGFAPDDDGTDIGRPLGCATWIVDPHDAGRLMPVGAVGELVVEGPNVAAGYYHSPDKTRAAFPASLPC----------IPHRGHRIYRTGDLARWMSDGRVQFLGRADGQVKLHGLKVDVGEVEHAIRAVVGAKARDQ---PDAFHGVEVAVELVRCPGPSEEARLVAFVGVAGGRARDVTLVTDESGLARFAELTAGLRDKLMARLAPYTIPAFFVPLTRMPLTASAKTDRRFLRSLVADRGFAALARFSLAS--RSEV-------RPPETPVEKRLHALWSAVLAL-PPDDFGVEADFFDCGGDSIAAMRLASAAHAA-QLSLTVQDIYDHPRLSDMAAAAMARQHHDGVPGNGLAADASAARR---------------------------------------------------------------------------------------------------------------------------------------------------------------------------------------------------------------------------------------------------------------------------------------------------------------------------------------------------------------------------------------------------------------------------------------------------------------------------------------------------------------------------------------------------------------------------------------------------------------------------------------------------------------------------------------------------------------------------------------------------------------------------------------------------------------------------------------------------------------------------------------------------------------------------------------------------------------------------------------------------------------------------------------------------------------------------------------------------------------------------------------------------------------------------------------------------------------------------------------------------------------------------------------------------------------------------------------------------------------------------------------------------------------------------------------------------------------------------------------------------------------------------------------------------------------------------------------------------------------------------------------------------------------------------------------------------------------------------------------------------------------------------------------------------------------------------------------------------------------------------------------------------------------------------------------------------------------------------------------------------------------------------------------------------------------------------------------------------------------------------------------------------------------------------------------------------------------------------------------------------------------------------------------------------------------------------------------------------------------------------------------------------------------------------------------------------------------------------------------------------------------------------------------------------------------------------------------------------------------------------------------------------------------------------------------------------------------------------------------------------------------------------------FENPAPFSLLPSFWRPGPLVNDLARACSIEPSQVEDVYPCTPTQRSFVARTAARPGSFWLQNVFDVPDDVDAARLDRAWQRLVARHDVLRTRILPHQDHLLQVVLRFARQPIRVVQDAAVGLPQFLAAERPQGPVYGHPLVRIALVAAGEAAACRQL----VLTVH-HAVF----------------------------------------------------------------------------------------------------------------------------------------------------------------------------------------------------------------------------------------------------------------------------------------------------------------------------------------------------------------------------------------------------------------------------------------------------------------------------------------------------------------------------------------------------------------------------------------------------------------------------------------------------------------------------------------------------------------------------------------------------------------------------------------------------------------------------------------------------------------------------------------------------------------------------------------------------------------------------------------------------------------------------------------------------------------------------------------------------------------------------------------------------------------------------------------------------------------------------------------------------------------------------------------------------------------------------------------------------------------------------------------------------------------------------------------------------------------------------------------------------------------------------------------------------------------------------------------------------------------------------------------------------------------------------------------------------------------------------------------------------------------------------------------------------------------------------------------------------------------------------------------------------------------------------------------------------------------------------------------------------------------------------------------------------------------------------------------------------------------------------------------------------------------------------------------------------------------------------------------------------------------------------------------------------------------------------------------------------------------------------------------------------------------------------------------------------------------------------------------------------------------------------------------------------------------------------------------------------------------------------------------------------------------------------------------------------------------------------------------------------------------------------------------------------------------------------------------------------------------------------------------------------------------------------------------------------------------------------------------------------------------------------------------------------------------------------------------------------------------------------------------------------------------------------------------------------------------------------------------------------------------DAWSLSRMFAELERHYVEPDAHDGHAQPVLGFNAFVKRVLAQDRAAALAFWTDYLGGAQTKPFAASQNDSQPRCL--LRHSIALPAAGAVSVSGVTHAVITYAAVALALKQQVDAPDTMLRLVSSGRTA--PGLDGLIGPTVTTVPLRVSHDAAGDSLAEYLAHVHAQVRRVAPFEQTGSDVDSLGPDASRVCRGMPQLIVHPFDPYKEQPAARLGLRRRELSAVDNNADSPFTVDVSLETQGRGRQMALVALHLRVVFDDAAVSEHAARRFVAHLDVMVRRMASAQPDAVLSTLQRDVEKDAMVMDSQMAMYRVGDTAS------------------------------------------------------------------------------------------------------------------------------------------------------------------------------------------------------------------------------------------------------------------------------------------------------------------------------------------------------------------------------------------------------------------------------------------------------------------------------------------------------------------------------------------------------------------------------------------------------------------------------------------------------------------------------------------------------------------------------------------------------------------------------------------------------------------------------------------------------------------------------------------------------------------------------------------------------------------------------------------------------------------------------------------------------------------------------------------------------------------------------------------------------------------------------------------------------------
>MR_nrps12
----------------------------------------------------------------------------------------------------------------------------------------------------------------------------------------------------------------------------------------------------------------------------------------------------------------------------------------------------------------------------------------------------------------------------------------------------------------------------------------------------------------------------------------------------------------------------------------------------------------------------------------------------------------------------------------------------------------------------------------------------------------------------------------------------------------------------------------------------------------------------------------------------------------------------------------------------------------------------------------------------------------------------------------------------------------------------------------------------------------------------------------------------------------------------------------------------------------------------------------------------------------------------------------------------------------------------------------------------------------------------------------------------------------------------------------------------------------------------------------------------------------------------------------------------------------------------MMHFQSQPIISHPTVGENVMSTDNLQDVKSVSIDDIWSQNASVPESVEACVHGLIKRTVWDFPNRQAVCSWDGDLTYQQLDNISSTL-AHHLVDIGLKVGNHVLLSLEKSLLAPIAIMAVMKAGGVSIAVDGSFPQLGGPESLKQLCTSFCISSAANHPALTDSGVQDILILDHQFLLELST--RPRSSQLPKVTPSDGLFSTLDATSKNFSATGTVTHSQFSSAIVYQQRALGFGKHTRTLDYISYTSPVAWCYFLHTLSSGGCLCMPSPHRDSGIVLPKSAPGNANCAFVTPDWAHDLNYEDISTLVQVNCFSEETSLSELSLGETELTVFSAYGCAKLASVIPIAKTIIPYNGEDQALSSDSGVFDGDWRVSSIKASMQSLASDESNMDETTFSQRVYGLCLWIIDMDDPTSLAPIGKVGELWIEGPLLGQGGVDKDQ----SFVENPP----WLVNGTENHPGRNGLLLRTGSLAKYRQDGTIQLLGKGLGGETCVVSADLSASELDLRRSILRGHGQDSELYIQHDEA-------------------------------------------------------------------------------------------------------------------------------------------------------------------SQDEVESTMQNIWAAILPVDPAMISR-DSHFFRMGGDMVQAMLLCKAVASSGMCINTRDIYKHPFLKNISEVCRRHRSKNRGE-----------PRPALLSAVESREARSQVSR-----------------------------------------------------------------------------------------------------------------------------------------------------------------------------------------------------------------------------------------------------------------------------------------------------------------------------------------------------------------------------------------------------------------------------------------------------------------LCNIEESRVLDILPCTPLQEGLLALTVKHPGDYVARNVFKI----GK---NVELVKLKTAWDYVVMMNTILRTRIV-SLPDNALVQAVLAEETHWVESLAE-----------------EDSVMSLGTPLTRFSLLPENAEGDLFLLWEIHHALYDGWSMNLLLQDVQDVYYGNEIQDLESIDAF--LDYVTTMDKNSRDEFWRSQFAGIQGCHFPTPKNTDNPRP----DQKLEVSV-----------SDLDWFN---SDFTSSTILRAAWCIVSAHNTNS-DEALFGVTVTGRQAPVSGIERITGPTIATVPLRIVLDWD--------------------------KDVESILHRVQQQSVDMIPFEQTGLQHIRRLGEEPSLACNFQTLLVVQP---PSSGGSVEPEEEFLTEAHGGENANKWQDFSTYALVIECQLEAKGVHLRLGFDSTLVSETKMAHVAANLETVIRQLSDPRVRRQTLRNVFRETLTPFGLDQIWAWNRVVPEP-TELCVHDLITQRTLEDSSAP--AIC--------AWDGH-LTYGQLAEFSENL----------------AQRLA-SLNV---R-GCLIPLYFEKSMWMPVAAVAVMKAGAGVVAVD-MKLPEERIRSLISQL----GSPVALS----SAENQDLVRKI-AGSGDVLIVGP-----------------------------------------------------------------------------------------------------------------------------------------------------------------------------------------------------------------------------------------------------------------------------------------------------------------------------------------------------------------------------------------------------------------------------------------------------------------------------GQQCLE--------------------------------------------------------------------------------------------------------------------------------------------------------------------------------------------------------------------------------------------------------------------------------------------------------------------------------------------------------------------------------------------------------------------------------------------------------------------------------------------------------------------------------------------------------------------------------------------------------------------------------------------------------------------------------------------------------------------------------------------------------------------------------------------------------------------------------------------------------------------------------------------------------------------------------------------------------------------------------------------------------------------------------------------------------------------------PLHLP------------------------------TKLPLVQPSDT-VYTVFTSGSTGTPKGAMVSHGNFCSAI--THQQRRLMFS----RSSRVLDFSSYAFDASWCNIIHALTSGGCLCIPSAYERE--NQLAECFKKYNVTTVDLTPSVARML--GPKVLSDL------STLILGGEAVVPTDASLAG--D--K-TAVINVYGPAECTPTVTLS--E-VSAEGI--------TIGRGA-GVCTWVIDV-NNSQ-----FLAPLGEI--GELWVEGP---LVG-QGYL-ANPDK--TATVF-VKDPAWLSRGAPGH-PGRT---GHVY-RTGDLVRYTS--SGELIFV-----GRK--DT-QVKIRGQRVELED-------LEHHIASSMDSVKSN-DIKTLTVVAETI-RPK---QASSAVLVAFVA------------LEGSEAELTDEQHR--------------ML-----------VQS--LVQVSNDR-LQE---KIPIY----MVPASY--IPI-RKIP----------------------------------------MTPSGKTNRQQLRDIAESAWKE----YRKMPDKT--------ATQEILTDVEKLLQQIWMAVLNLSAQEVSVNKAFTRIGGDSISAMQVVAQCRQ-H-NISITVADILQSGTIRQLASHC--KSISRHSMPDDDEGVDEEGSEPFDLSPIQQLFFDAYPTGLNHFNQTFVLELGSLVPGARFFAAVKDLVDRHAILRNRFHRPAAGAAWKQSIAPKGPSSFAFVEHHVSNRDEVMLLSQWRQEHLDIENGPVFACDLFNIAGDVQLVTLSAHHLVVDLVSWRIIWGDIEDHIRHGNLISTPSTSWKSWLRRQIRANRHASPISVLPYSVPLPDLEFWGLPLGENTFGNCTLITEEFESSVTNAIFGDANECLRTEPVDILLGAMAHSFHRIFPERCLPTIWLEGHGREYSQNLPVDISGTVGWFTTLHPVPIPVKPGDSVIEAIRFAKDIRRKVPGKGQPYFACRFYSESGREAAKGQDITEVTFNFTGRFQQLEAEEGLFKRPEHLGDSDYDMVDVSPTAHRLTMIEITADVEDDWLMVSFQVHQNMRHQERLQRWAQEFGTSVRSAVTELSKSRASFTLSDLPLLPMSYGALDALLCHQLPSLGIQAENVVDILPCSPLQQGILLSSEKESASYATCSTWRCLATE-GMATTIEPERLRTAWTRLVQRHPILST---VFALHPEGDGFIQIILKNANVQAKFVKSGSQAPDAMLNTLQRPHFEAHEPQHVFFVCQSDNGDVACRLDISHALMDAASM-SVILQELINLYDGIVP---A--------------------PVPPFRRVMSHICSIPRAQRISPWVSMLTGVTPCEFPLAIHTASAGDERHGDIPVPPLELAEVSRLCMNLGITRAVFFQVAWAMVLATFTGMDEVCFGYLASGRDAPIDGIEGIVGPLA----------------NLLIS-RIDL--RDSPRSVLESVSTRSIQHLAMQYASLAEIQHELGISGKKLFNTSLSIRESDKLKSYEKRSLSFEASAGEDPHEFDMGLSASIDGSNIDLVVEYREPYIQQSVAAQACDVLSMAVTYLLQANYDNHLPKGDDGSITVSSNVSVFDGFYKQIVGTDEVTTTAFWREQFQGTTSSHFPSPPGVQRPRTYKEVSLFQKGGLHLDSDIESRTYIQAAWAIVAARMLDSTEAIFGLASEEHSLLPVRIPIAWTGNVNNLLQFIQKQGKDMDVFKRTGLQRIRRISAEASLACDFQSVLSVNNDDAQQVQSGDYAIFLKYIKTQLGSCVSIKFDCSTLSENEVTRLFYQFEHVHQQLLSPAARELRVQDVSMTSSRDLQD-------IWTWNAKLPEAVSDNMPRMIRETVHRRPCATAIHAWDGSLSYQQLDDLSTTLAYHLR-KVGVEKGDMIPLCFEKSMWMPVSALAIMKTGAACVATDPSNQPEERLRGMTAQIEAKTILASVAYTDMAKRLGADKVISVDLER-----------------------------------------LFEFALSLDHEPSLPEIDASDILYIIFTSGTTGVPKGAMVTHGNYCSAIVHQRELLGFESNS-RVLDFSSYAFDVVWSNMLNTLTAGGCLCIPSAEERQDSISGCLEKYQATVADFTPSVLRNIEPKTALTQLSTMLLGGEVVLPSDAQ-YVREGARVVSA---------------------------------------------------------------------------------------------------------------------YGPAECTPTSLILPLTCHSDGG--LGLASGLCTWVVDADHPDRLAPIGTVGELWLEGALVGAGYVNNPAKTKAAYVQDPEWLLRGVPGK--RPGRRGRAYRTGDLVQYREDGSLVFKGRKDTQVKIRGQRVELEEVEHYVQDAVSTAAQGN---MVTVVAETIR--PKGSHGIMLVAFV-CLGSGDEVSDQDYEQAI--------RGATRGVAGELGERLPPFMIPSVYIPVRNIPMTPTGKTDRRHLRSYGSSLTLTDIAALSRTE--G--E------RRAPTTDSEKLMQGLWAEVLNM-EPGNISIDDSFFRIGGDSIGAMKLVGLARKT-GLPLAVKDVFKYPVMRDLCTLLY----------------------------------------------------------------------------------------------------------------------------------------------------------------------------------------------------------------------------------------------------------------------------------------------------------------------------------------------------------------------------------------------------------------------------------------------------------------------------------------------------------------------------------------------------------------------------------------------------------------------------------------------------------------------------------------------------------------------------------------------------------------------------------------------------------------------------------------------------------------------------------------------------------------------------------------------------------------------------------------------------------------------------------------------------------------------------------------------------------------------------------------------------------------------------------------------------------------------------------------------------------------------------------------------------------------------------------------------------------------------------------------------------------------------------------------------------------------------------------------------------------------------------------------------------------------------------------------------------------------------------------------------------------------------------------------------------------------------------------------------------------------------------------------------------------------------------------------------------------------------------------------------------------------------------------------------------------------------------------------------------------------------------------------------------------------------------------------------------------------------------------------------------------------------------------------------------------------------------------------------------------------------------------------------------------------------------------------------------------------------------------------------------------------------------------------------------------------------------------------------------------------------------------------------------------------------------------------------------------------------------------------------------------------------------------------------------------------------------------------------------------------------------------------------------------------------------------------------------------------------------------------------------------------------------------------------------------------------------------------------------------------------------------------------------------------------------------------------------------------------------------------------------------------------------------------------------------------------------------------------------------------------------------------------------------------------------------------------------------------------------------------------------------------------------------------------------------------------------------------------------------------------------------------------------------------------------------------------------------------------------------------------------------------------------------------------------------------------------------------------------------------------------------------------------------------------------------------------------------------------------------------------------------------------------------------------------------------------------------------------------------------------------------------------------------------------------------------------------------------------------------------------------------------------------------------------------------------------------------------------------------------------------------------------------------------------------------------------------------------------------------------------------------------------------------------------------------------------------------------------------------------------------------------------------------------------------------------------------------------------------------------------------------------------------------------------------------------------------------------------------------------------------------------------------------------------------------------------------------------------------------------------------------------------------------------------------------------------------------------------------------------------------------------------------------------------------------------------------------------------------------------------------------------------------------------------------------------------------------------------------------------------------------------------------------------------------------------------------------------------------------------------------------------------------------------------------------------------------------------------------------------------------------------------------------------------------------------------------------------------------------------------------------------------------------------------------------------------------------------------------------------------------------------------------------------------------------------------------------------------------------------------------------------------------------------------------------------------------------------------------------------------------------------------------------------------------------------------------------------------------------------------------------------------------------------------------------------------------------------------------------------------------------------------------------------------------------------------------------------------------------------------------------------------------------------------------------------------------------------------------------------------------------------------------------------------------------------------------------------------------------------------------------------------------------------------------------------------------------------------------------------------------------------------------------------------------------------------------------------------------------------------------------------------------------------------------------------------------------------------------------------------------------------------------------------------------------------------------------------------------------------------------------------------------------------------------------------------------------------------------------------------------------------------------------------------------------------------------------------------------------------------------------------------------------------------------------------------------------------------------------------------------------------------------------------------------------------------------------------------------------------------------------------------------------------------------------------------------------------------------------------------------------------------
>MR_nrps13
[truncated: 1,609,244 more chars]
