# Supplementary material for: Genome sequence and comparative analysis of clavicipitaceous insect-pathogenic fungus Aschersonia badia with Metarhizium spp
Source: BMC Genomics. 2016 May 17;17:367. doi: 10.1186/s12864-016-2710-6 (PMC4869207; doi:10.1186/s12864-016-2710-6)
Supplement: Additional file 4: — List of accession numbers for predicted NRPS gene cluster sequences identified in Ab, MAC and MR genomes. (XLS 10 kb) [file 12864_2016_2710_MOESM4_ESM.xls]

## Sheet: List of Ab proteins
Additional File 4. List of accession numbers for predicted NRPS gene cluster sequences identified in Ab, MAC and MR genomes.
NRPS gene cluster	GenBank Accession no.
Ab_nrps1	KU202704
Ab_nrps2	KU202705
Ab_nrps3	KU202706
Ab_nrps4	KU202707
Ab_nrps5	KU202708
Ab_nrps6	KU202709
Ab_nrps7	KU202710
Ab_nrps8	KU202711
Ab_nrps9	KU202712
MAC_nrps1	KU202713
MAC_nrps2	KU202714
MAC_nrps3	KU202715
MAC_nrps4	KU202716
MAC_nrps5	KU202717
MAC_nrps6	KU202718
MAC_nrps7	KU202719
MAC_nrps8	KU202720
MAC_nrps9	KU202721
MAC_nrps10	KU202722
MAC_nrps11	KU202723
MAC_nrps12	KU202724
MAC_nrps13	KU202725
MR_nrps1	KU202726
MR_nrps2	KU202727
MR_nrps3	KU202728
MR_nrps4	KU202729
MR_nrps5	KU202730
MR_nrps6	KU202731
MR_nrps7	KU202732
MR_nrps8	KU202733
MR_nrps9	KU202734
MR_nrps10	KU202735
MR_nrps11	KU202736
MR_nrps12	KU202737
MR_nrps13	KU202738
MR_nrps14	KU202739
MR_nrps15	KU202740
