# Supplementary material for: Genome sequence and comparative analysis of clavicipitaceous insect-pathogenic fungus Aschersonia badia with Metarhizium spp
Source: BMC Genomics. 2016 May 17;17:367. doi: 10.1186/s12864-016-2710-6 (PMC4869207; doi:10.1186/s12864-016-2710-6)
Supplement: Additional file 5: — Major protein families of Ab, MAC and MR genomes implicated in the pathogen-host interactions. (XLS 20 kb) [file 12864_2016_2710_MOESM5_ESM.xls]

## Sheet: PHI-base
Additional File 5. Major protein families of Ab, MAC and MR genomes implicated in the pathogen-host interactions
Protein family	Ab	MAC	MR	'Family-wide P-value'
ABC transporter	34	38	38	0.967
Acetolactate synthase	1	1	3	0.121
Actin related protein	11	11	10	0.962
Adenylate cyclase	7	5	7	0.519
ADP-ribosylation factor 6	5	5	6	0.885
Alanine racemase	1	2	3	0.452
Ankyrin	19	10	26	0.001
Argininosuccinate lyase	1	2	2	0.778
ATPase	46	50	58	0.229
Autophagy-related protein	5	4	4	0.98
Benomyl/ methotrexate resistance protein	6	8	10	0.503
Branched-chain amino acid aminotransferase	8	6	4	0.38
Calcineurin	3	4	4	0.947
Capsule associated (CAP) protein	11	10	10	0.996
Carbonic anhydrase	1	1	1	0.908
Carboxyl synthase	15	11	19	0.008
Catalase	7	9	8	0.882
Cell cycle regulatory protein	8	19	20	0.121
Cell surface protein	13	15	20	0.162
Chitin synthase	9	10	9	0.953
Chitinase	13	10	15	0.118
CoA ligase	16	11	15	0.245
Cohesin	1	2	1	0.465
Cu/ Zn superoxide dismutase	3	3	3	0.985
Cyclin domain protein	3	3	4	0.769
Cyclophilin-like	9	10	13	0.426
Cytochrome P450	14	48	71	0.001
Decarboxylase	3	4	5	0.732
Dehydratase/ dehydrogenase	32	39	44	0.341
DNA gyrase	1	1	1	0.908
DNA helicase	1	1	1	0.908
DNA primase	1	1	1	0.908
Dynamin-binding protein	2	2	2	0.844
eIF3/eIF4-gamma/ eIF5/ eIF2-epsilon	2	3	2	0.642
Epidermal growth factor receptor	2	2	2	0.844
Fatty acid synthase	5	9	9	0.698
Ferrichrome-type siderophore transporter	6	9	12	0.227
Ferrochelatase	1	1	1	0.908
Flavohemoglobin	1	4	4	0.528
Fructose transporter	21	30	32	0.467
Glutamyl-tRNA synthetase	0	5	6	0.063
Glycoside hydrolase	66	77	80	0.667
Glycosyltransferase	53	45	41	0.517
G-protein coupled receptor	28	26	28	0.923
GTPase activating protein	35	31	32	0.959
Guanine nucleotide-exchange factor (GEF)	43	51	61	0.067
Heat shock protein	12	12	13	0.977
Histone related protein	5	8	8	0.819
Homeobox domain protein	1	1	1	0.908
Hydratase	6	11	4	0.407
Hydrophobin	2	2	2	0.844
Hypothetical protein	470	526	608	0.99
Integral membrane protein	17	13	16	0.515
Intersectin	4	4	4	0.995
Iron permease	1	1	1	0.908
Isocitrate lyase	3	5	4	0.723
Isomerase	9	6	14	0.001
Kelch repeat-containing protein	0	1	1	0.63
Kinesin, motor region	10	10	12	0.746
ku70 protein	1	1	1	0.908
Laccase	10	11	18	0.012
Lipase, class 3	21	26	34	0.042
Major facilitator superfamily	49	29	41	0.006
Manganese superoxide dismutase	2	2	2	0.844
Mannose-P-dolichol utilization defect 1 protein	1	1	1	0.908
Mannosidase	8	10	8	0.644
Mitochondrial protein	3	7	6	0.526
Morphogenesis protein	1	1	1	0.908
Multidrug transporter	9	20	21	0.139
Myosin	16	16	16	0.999
Non-ribosomal peptide synthase	11	21	19	0.306
Nuclear migration protein nudC	1	1	1	0.908
Nucleolar complex-associated protein (Noc3p)	1	1	1	0.908
Obscurin	1	3	1	0.122
Orotidine-5'-monophosphate pyrophosphorylase	1	1	1	0.908
Oxidase	24	22	25	0.751
Oxidoreductase	15	8	12	0.127
Para aminobenzoic acid synthetase	3	3	4	0.769
Peptidase	52	53	80	0.001
Peptidyl-tRNA hydrolase	1	1	1	0.908
Photolyase	3	3	3	0.985
Pleckstrin domain-containing protein	19	29	33	0.191
Polyadenylate-binding protein	11	11	13	0.767
Polyadenylation factor	4	2	3	0.614
Polyamine transporter	25	33	37	0.344
Polyketide synthase	54	55	60	0.688
Polymerase	1	2	1	0.465
Protein kinase	137	162	143	0.049
Protein phosphatase	18	18	19	0.982
Ras/ Rab	26	30	17	0.001
Reductase	23	23	46	0.001
Regulatory protein	19	34	34	0.194
Retinoid isomerohydrolase	1	0	0	0.753
RHO protein GDP dissociation inhibitor	1	1	1	0.908
Ribonuclease	2	2	2	0.844
Ribosomal protein	4	4	3	0.751
Ribosome biogenesis protein	4	6	6	0.918
RNA binding protein	3	5	6	0.636
RNA helicase	21	22	19	0.717
Septin	4	3	3	0.963
Signal recognition particle subunit FFH/ SRP54 (srp54)	2	2	1	0.498
Signal transducer	1	0	0	0.753
Solute carrier family 26	7	6	6	0.991
Squalene epoxidase	1	1	2	0.418
Starvation protein	1	1	1	0.908
Stearic acid desaturase	1	1	1	0.908
Sulfur transferase	2	2	2	0.844
Surtuin	1	1	1	0.908
Syntaxin	7	5	6	0.845
Thiol-specific antioxidant protein	1	1	1	0.908
Topoisomerase	1	1	1	0.908
Toxin protein	32	24	32	0.058
Transcription factor	58	51	64	0.038
Tubulin	5	6	5	0.89
Type III effector HopI	9	5	5	0.804
U1 snRNP splicing complex subunit	1	1	1	0.908
Ubiquitin hydrolase	7	4	5	0.714
Urease	1	1	1	0.908
Virulence associated DEAD box protein	8	6	8	0.551
Zinc finger protein	31	42	56	0.005
Total	1901	2093	2378
No. of families showing expansion	13	16	50
No. of families showing no change	59	65	56
No. of families showing contraction	48	39	14
Average expansion	-1.45	-0.88	1.46
Significant p-values < 0.01 (threshold) are highlighted in bold
CAFE p-value cut off 0.01; Average expansion: '+' = expansion ; '-' = contraction’
