# Supplementary material for: Genome sequence and comparative analysis of clavicipitaceous insect-pathogenic fungus Aschersonia badia with Metarhizium spp
Source: BMC Genomics. 2016 May 17;17:367. doi: 10.1186/s12864-016-2710-6 (PMC4869207; doi:10.1186/s12864-016-2710-6)
Supplement: Additional file 6: — Analysis of carbohydrate-binding module (CBM) containing proteins, arranged by CBM family. (XLS 14 kb) [file 12864_2016_2710_MOESM6_ESM.xls]

## Sheet: CBM_CAZY
Additional File 6. Analysis of carbohydrate-binding module (CBM) containing proteins, arranged by CBM family
CBMs	Ab	MAC	MR	'Family-wide P-value'
CBM1	0	2	5	0.322
CBM9	0	1	0	0.375
CBM13	1	2	2	0.63
CBM18	3	3	6	0.768
CBM19	0	1	0	0.375
CBM20	2	2	2	0.601
CBM21	1	3	2	0.734
CBM24	0	1	2	0.485
CBM32	2	1	1	0.68
CBM37	0	1	0	0.375
CBM38	1	0	0	0.503
CBM42	0	0	1	0.337
CBM43	3	2	2	0.809
CBM48	2	1	1	0.68
CBM50	10	5	20	0.003
CBM54	1	0	0	0.503
CBM66	3	3	1	0.727
Total	29	28	45
No. of families showing expansion	2	1	4
No. of families showing no change	7	12	9
No. of families showing contraction	8	4	4
Average expansion	-0.29	-0.47	0.53
Significant p-values < 0.01 (threshold) are highlighted in bold
CAFE p-value cut off 0.01; Average expansion: '+' = expansion ; '-' = contraction’
List of accession numbers and gene annotation coordinates for Ab genome
CBMs	Ab	GenBank Accession no.	Gene annotation Coordinates
CBM13	1	KU202520	Ab_196_gene_2742
CBM18	3	KU202505	Ab_148_gene_1765
		KU202560	Ab_41_gene_5350
		KU202561	Ab_41_gene_5351
CBM20	2	KU202412	Ab_192_gene_2675
		KU202416	Ab_365_gene_4857
CBM21	1	KU202417	Ab_377_gene_4985
CBM32	2	KU202386	Ab_286_gene_3947
		KU202384	Ab_28_gene_3887
CBM38	1	KU202577	Ab_6_gene_6930
CBM43	3	KU202410	Ab_163_gene_2117
		KU202423	Ab_732_gene_7876
		KU202586	Ab_68_gene_7497
CBM48	2	KU202408	Ab_1_gene_56
		KU202485	Ab_1_gene_57
CBM50	10	KU202409	Ab_148_gene_1764
		KU202413	Ab_197_gene_2759
		KU202414	Ab_26_gene_3632
		KU202415	Ab_260_gene_3652
		KU202418	Ab_41_gene_5343
		KU202419	Ab_41_gene_5346
		KU202420	Ab_41_gene_5349
		KU202422	Ab_578_gene_6777
		KU202425	Ab_78_gene_8146
		KU202426	Ab_788_gene_8187
CBM54	1	KU202411	Ab_165_gene_2145
CBM66	3	KU202421	Ab_53_gene_6414
		KU202424	Ab_77_gene_8098
		KU202427	Ab_842_gene_8526
