# Supplementary material for: Genome sequence and comparative analysis of clavicipitaceous insect-pathogenic fungus Aschersonia badia with Metarhizium spp
Source: BMC Genomics. 2016 May 17;17:367. doi: 10.1186/s12864-016-2710-6 (PMC4869207; doi:10.1186/s12864-016-2710-6)
Supplement: Additional file 7: — Carbohydrate-degrading enzymes, arranged by GH family. (XLS 67 kb) [file 12864_2016_2710_MOESM7_ESM.xls]

## Sheet: GH-CAZy
Additional File 7. Carbohydrate-degrading enzymes, arranged by GH family
GH family	Ab	MAC	MR	'Family-wide P-value'
GH1	0	3	3	0.447
GH2	5	6	6	0.993
GH3	6	8	10	0.963
GH5	3	8	9	0.592
GH9	1	0	0	0.503
GH12	1	1	1	0.503
GH13	5	4	6	0.875
GH15	1	2	2	0.727
GH16	17	18	20	0.993
GH17	4	4	4	0.993
GH18	16	20	28	0.032
GH20	1	2	2	0.727
GH23	0	1	1	0.503
GH24	0	2	2	0.492
GH25	0	2	2	0.492
GH27	1	2	2	0.727
GH28	1	1	1	0.503
GH29	0	2	1	0.27
GH31	5	6	6	0.993
GH32	5	2	2	0.837
GH33	0	1	1	0.503
GH35	1	3	3	0.726
GH36	2	1	1	0.727
GH37	1	2	2	0.727
GH38	1	1	1	0.503
GH43	1	3	1	0.24
GH47	7	10	8	0.987
GH54	0	0	1	0.213
GH55	4	5	5	0.993
GH63	2	1	1	0.727
GH64	2	1	1	0.727
GH65	1	1	1	0.503
GH71	1	1	1	0.503
GH72	6	5	5	0.993
GH74	1	4	4	0.993
GH75	0	3	3	0.447
GH76	12	13	15	0.993
GH79	0	1	1	0.503
GH81	1	1	1	0.503
GH84	0	1	1	0.503
GH88	0	0	1	0.213
GH89	1	1	2	0.474
GH92	1	4	5	0.438
GH95	0	0	2	0.064
GH99	1	0	2	0.137
GH105	0	1	3	0.09
GH109	6	8	7	0.993
GH114	0	1	1	0.503
GH115	0	1	1	0.503
GH117	0	0	1	0.213
GH120	1	0	0	0.503
GH125	2	4	3	0.731
GH127	1	1	1	0.503
GH128	2	3	5	0.447
GH132	2	2	2	0.993
Total	132	178	201
No. of families showing expansion	2	5	12
No. of families showing no change	18	40	42
No. of families showing contraction	35	10	1
Average expansion	-0.75	-0.11	0.31
CAFE p-value cut off 0.01; Average expansion: '+' = expansion ; '-' = contraction’
List of accession numbers and gene annotation coordinates for Ab genome
GH family	Ab	GenBank Accession no.	Gene annotation Coordinates
GH2	5	KU202548	Ab_318_gene_4357
		KU202564	Ab_429_gene_5520
		KU202571	Ab_550_gene_6584
		KU202582	Ab_638_gene_7230
		KU202587	Ab_686_gene_7546
GH3	6	KU202532	Ab_226_gene_3218
		KU202539	Ab_236_gene_3349
		KU202569	Ab_512_gene_6286
		KU202578	Ab_60_gene_6953
		KU202579	Ab_60_gene_6954
		KU202585	Ab_672_gene_7456
GH5	3	KU202500	Ab_142_gene_1588
		KU202583	Ab_653_gene_7332
		KU202595	Ab_743_gene_7935
GH9	1	KU202570	Ab_53_gene_6425
GH12	1	KU202575	Ab_59_gene_6859
GH13	5	KU202512	Ab_173_gene_2305
		KU202408	Ab_1_gene_56
		KU202485	Ab_1_gene_57
		KU202537	Ab_232_gene_3301
		KU202566	Ab_483_gene_6012
GH15	1	KU202412	Ab_192_gene_2675
GH16	17	KU202487	Ab_1031_gene_262
		KU202497	Ab_1319_gene_1294
		KU202498	Ab_1380_gene_1474
		KU202508	Ab_1565_gene_1964
		KU202509	Ab_159_gene_2021
		KU202514	Ab_1735_gene_2317
		KU202519	Ab_195_gene_2726
		KU202524	Ab_199_gene_2778
		KU202545	Ab_303_gene_4210
		KU202552	Ab_375_gene_4971
		KU202556	Ab_40_gene_5254
		KU202568	Ab_499_gene_6140
		KU202574	Ab_58_gene_6793
		KU202576	Ab_59_gene_6871
		KU202592	Ab_723_gene_7814
		KU202591	Ab_72_gene_7794
		KU202605	Ab_929_gene_8984
GH17	4	KU202515	Ab_174_gene_2326
		KU202518	Ab_192_gene_2678
		KU202540	Ab_240_gene_3414
		KU202542	Ab_279_gene_3871
GH18	16	KU202502	Ab_145_gene_1678
		KU202505	Ab_148_gene_1765
		KU202510	Ab_163_gene_2113
		KU202511	Ab_17_gene_2261
		KU202522	Ab_197_gene_2754
		KU202516	Ab_19_gene_2618
		KU202529	Ab_200_gene_2880
		KU202531	Ab_21_gene_3004
		KU202559	Ab_41_gene_5335
		KU202560	Ab_41_gene_5350
		KU202561	Ab_41_gene_5351
		KU202563	Ab_423_gene_5483
		KU202567	Ab_495_gene_6117
		KU202573	Ab_578_gene_6779
		KU202593	Ab_73_gene_7861
		KU202604	Ab_9_gene_8826
GH20	1	KU202504	Ab_148_gene_1763
GH27	1	KU202520	Ab_196_gene_2742
GH28	1	KU202491	Ab_1134_gene_668
GH31	5	KU202521	Ab_196_gene_2743
		KU202517	Ab_19_gene_2634
		KU202551	Ab_355_gene_4760
		KU202589	Ab_687_gene_7551
		KU202600	Ab_84_gene_8510
GH32	5	KU202527	Ab_2_gene_2838
		KU202544	Ab_3_gene_4137
		KU202577	Ab_6_gene_6930
		KU202601	Ab_85_gene_8563
		KU202608	Ab_962_gene_9156
GH35	1	KU202536	Ab_231_gene_3296
GH36	2	KU202535	Ab_230_gene_3291
		KU202541	Ab_256_gene_3590
GH37	1	KU202538	Ab_233_gene_3310
GH38	1	KU202562	Ab_42_gene_5441
GH43	1	KU202421	Ab_53_gene_6414
GH47	7	KU202488	Ab_1058_gene_348
		KU202489	Ab_106_gene_352
		KU202494	Ab_1191_gene_882
		KU202496	Ab_129_gene_1216
		KU202501	Ab_142_gene_1594
		KU202599	Ab_835_gene_8491
		KU202606	Ab_934_gene_9018
GH55	4	KU202490	Ab_11_gene_516
		KU202543	Ab_282_gene_3916
		KU202427	Ab_842_gene_8526
		KU202609	Ab_977_gene_9208
GH63	2	KU202528	Ab_20_gene_2851
		KU202598	Ab_80_gene_8316
GH64	2	KU202555	Ab_394_gene_5160
		KU202597	Ab_8_gene_8258
GH65	1	KU202503	Ab_148_gene_1760
GH71	1	KU202248	Ab_84_gene_8507
GH72	6	KU202410	Ab_163_gene_2117
		KU202565	Ab_445_gene_5679
		KU202586	Ab_68_gene_7497
		KU202423	Ab_732_gene_7876
		KU202594	Ab_740_gene_7920
		KU202603	Ab_89_gene_8773
GH74	1	KU202492	Ab_1145_gene_709
GH76	12	KU202486	Ab_1005_gene_152
		KU202499	Ab_141_gene_1569
		KU202506	Ab_15_gene_1803
		KU202513	Ab_173_gene_2308
		KU202525	Ab_199_gene_2782
		KU202534	Ab_230_gene_3286
		KU202550	Ab_354_gene_4756
		KU202557	Ab_401_gene_5271
		KU202558	Ab_401_gene_5277
		KU202572	Ab_561_gene_6663
		KU202596	Ab_765_gene_8065
		KU202602	Ab_863_gene_8641
GH81	1	KU202607	Ab_94_gene_9037
GH89	1	KU202581	Ab_609_gene_7019
GH92	1	KU202507	Ab_152_gene_1870
GH99	1	KU202584	Ab_653_gene_7334
GH109	6	KU202523	Ab_198_gene_2767
		KU202530	Ab_21_gene_2997
		KU202546	Ab_31_gene_4268
		KU202549	Ab_335_gene_4542
		KU202588	Ab_686_gene_7548
		KU202590	Ab_707_gene_7710
GH120	1	KU202533	Ab_228_gene_3244
GH125	2	KU202526	Ab_2_gene_2810
		KU202580	Ab_603_gene_6989
GH127	1	KU202554	Ab_394_gene_5158
GH128	2	KU202493	Ab_1179_gene_824
		KU202553	Ab_388_gene_5099
GH132	2	KU202495	Ab_122_gene_998
		KU202547	Ab_31_gene_4277
