# Supplementary material for: Genome sequence and comparative analysis of clavicipitaceous insect-pathogenic fungus Aschersonia badia with Metarhizium spp
Source: BMC Genomics. 2016 May 17;17:367. doi: 10.1186/s12864-016-2710-6 (PMC4869207; doi:10.1186/s12864-016-2710-6)
Supplement: Additional file 8: — Carbohydrate-degrading enzymes, arranged by GT family. (XLS 23 kb) [file 12864_2016_2710_MOESM8_ESM.xls]

## Sheet: GT-CAZy
Additional File 8. Carbohydrate-degrading enzymes, arranged by GT family
GT family	Ab	MAC	MR	'Family-wide P-value'
GT1	6	11	11	0.23
GT2	13	15	16	0.713
GT3	1	1	1	0.769
GT4	4	6	7	0.316
GT8	4	6	6	0.704
GT15	5	4	4	0.858
GT17	2	1	2	0.261
GT20	4	4	4	0.95
GT21	1	2	2	0.695
GT22	4	5	6	0.449
GT23	1	1	1	0.769
GT24	1	1	1	0.769
GT25	2	4	9	0.001
GT26	1	0	0	0.384
GT28	1	1	1	0.769
GT31	3	6	8	0.03
GT32	8	9	11	0.264
GT33	1	1	1	0.769
GT34	5	5	7	0.17
GT35	2	1	1	0.603
GT39	4	5	3	0.144
GT41	0	1	1	0.484
GT48	1	1	1	0.769
GT50	1	2	2	0.695
GT54	1	0	1	0.106
GT57	2	3	3	0.937
GT58	1	1	1	0.769
GT59	1	1	1	0.769
GT61	0	1	1	0.484
GT62	3	3	3	0.937
GT64	1	1	1	0.769
GT66	1	1	1	0.769
GT69	3	3	2	0.427
GT71	0	0	1	0.044
GT76	1	1	1	0.769
GT77	1	1	1	0.769
GT90	6	6	7	0.635
Total	96	115	130
No. of families showing expansion	1	1	8
No. of families showing no change	22	30	27
No. of families showing contraction	14	6	2
Average expansion	-0.46	-0.14	0.27
Significant p-values < 0.01 (threshold) are highlighted in bold
CAFE p-value cut off 0.01; Average expansion: '+' = expansion ; '-' = contraction’
List of accession numbers and gene annotation coordinates for Ab genome
GT family	Ab	GenBank Accession no.	Gene annotation Coordinates
GT1	6	KU202641	Ab_233_gene_3311
		KU202663	Ab_41_gene_5337
		KU202666	Ab_437_gene_5597
		KU202677	Ab_529_gene_6401
		KU202679	Ab_54_gene_6493
		KU202689	Ab_713_gene_7754
GT2	13	KU202632	Ab_172_gene_2293
		KU202635	Ab_199_gene_2779
		KU202286	Ab_1_gene_72
		KU202636	Ab_2_gene_2819
		KU202660	Ab_4_gene_5210
		KU202661	Ab_4_gene_5212
		KU202662	Ab_4_gene_5220
		KU202681	Ab_59_gene_6862
		KU202683	Ab_609_gene_7016
		KU202687	Ab_666_gene_7413
		KU202690	Ab_723_gene_7813
		KU202695	Ab_746_gene_7949
		KU202698	Ab_763_gene_8057
GT3	1	KU202702	Ab_964_gene_9160
GT4	4	KU202616	Ab_119_gene_877
		KU202631	Ab_161_gene_2071
		KU202657	Ab_37_gene_4918
		KU202697	Ab_76_gene_8043
GT8	4	KU202615	Ab_1132_gene_666
		KU202633	Ab_186_gene_2537
		KU202610	Ab_1_gene_4
		KU202645	Ab_285_gene_3939
GT15	5	KU202648	Ab_306_gene_4225
		KU202673	Ab_501_gene_6204
		KU202674	Ab_501_gene_6210
		KU202684	Ab_618_gene_7083
		KU202685	Ab_618_gene_7085
GT17	2	KU202665	Ab_423_gene_5478
		KU202667	Ab_44_gene_5618
GT20	4	KU202644	Ab_271_gene_3777
		KU202647	Ab_292_gene_4018
		KU202668	Ab_441_gene_5649
		KU202691	Ab_727_gene_7830
GT21	1	KU202620	Ab_128_gene_1176
GT22	4	KU202640	Ab_232_gene_3299
		KU202652	Ab_319_gene_4366
		KU202680	Ab_569_gene_6711
		KU202688	Ab_698_gene_7629
GT23	1	KU202672	Ab_489_gene_6059
GT24	1	KU202634	Ab_188_gene_2565
GT25	2	KU202612	Ab_1006_gene_155
		KU202700	Ab_805_gene_8335
GT26	1	KU202670	Ab_48_gene_5981
GT28	1	KU202686	Ab_640_gene_7259
GT31	3	KU202630	Ab_1568_gene_1966
		KU202646	Ab_291_gene_4011
		KU202694	Ab_740_gene_7923
GT32	8	KU202625	Ab_137_gene_1435
		KU202627	Ab_1448_gene_1666
		KU202628	Ab_148_gene_1756
		KU202655	Ab_36_gene_4808
		KU202656	Ab_37_gene_4908
		KU202676	Ab_527_gene_6390
		KU202678	Ab_53_gene_6417
		KU202693	Ab_73_gene_7853
GT33	1	KU202617	Ab_12_gene_912
GT34	5	KU202613	Ab_1022_gene_228
		KU202639	Ab_222_gene_3178
		KU202642	Ab_25_gene_3516
		KU202643	Ab_263_gene_3676
		KU202701	Ab_9_gene_8821
GT35	2	KU202650	Ab_310_gene_4283
		KU202651	Ab_310_gene_4284
GT39	4	KU202624	Ab_135_gene_1396
		KU202649	Ab_307_gene_4233
		KU202664	Ab_421_gene_5465
		KU202664	Ab_421_gene_5466
GT48	1	KU202256	Ab_61_gene_7036
GT50	1	KU202626	Ab_139_gene_1490
GT54	1	KU202614	Ab_1096_gene_491
GT57	2	KU202629	Ab_15_gene_1826
		KU202638	Ab_210_gene_3017
GT58	1	KU202659	Ab_390_gene_5132
GT59	1	KU202658	Ab_379_gene_4997
GT62	3	KU202619	Ab_125_gene_1084
		KU202621	Ab_132_gene_1304
		KU202637	Ab_2_gene_2823
GT64	1	KU202682	Ab_60_gene_6967
GT66	1	KU202622	Ab_133_gene_1333
GT69	3	KU202623	Ab_135_gene_1389
		KU202692	Ab_73_gene_7841
		KU202696	Ab_75_gene_7979
GT76	1	KU202699	Ab_770_gene_8105
GT77	1	KU202654	Ab_352_gene_4742
GT90	6	KU202611	Ab_10_gene_108
		KU202618	Ab_1203_gene_951
		KU202653	Ab_342_gene_4630
		KU202669	Ab_476_gene_5953
		KU202671	Ab_485_gene_6030
		KU202675	Ab_502_gene_6214
