# Supplementary material for: Genome sequence and comparative analysis of clavicipitaceous insect-pathogenic fungus Aschersonia badia with Metarhizium spp
Source: BMC Genomics. 2016 May 17;17:367. doi: 10.1186/s12864-016-2710-6 (PMC4869207; doi:10.1186/s12864-016-2710-6)
Supplement: Additional file 9: — Carbohydrate-degrading enzymes, arranged by PL family. (XLS 7 kb) [file 12864_2016_2710_MOESM9_ESM.xls]

## Sheet: PL-CAZy
Additional File 9. Carbohydrate-degrading enzymes, arranged by PL family
PL family	Ab	MAC	MR
PL7	0	1	1
PL8	0	1	1
PL10	1	0	0
PL20	0	2	2
Total	1	4	4
Accession number and gene annotation coordinate for Ab genome
PL family	Ab	GenBank Accession no.	Gene annotation Coordinates
PL10	1	KU202381	Ab_244_gene_3449
