# Supplementary material for: Genome sequence and comparative analysis of clavicipitaceous insect-pathogenic fungus Aschersonia badia with Metarhizium spp
Source: BMC Genomics. 2016 May 17;17:367. doi: 10.1186/s12864-016-2710-6 (PMC4869207; doi:10.1186/s12864-016-2710-6)
Supplement: Additional file 10: — Carbohydrate-degrading enzymes, arranged by CE family. (XLS 15 kb) [file 12864_2016_2710_MOESM10_ESM.xls]

## Sheet: CE-CAZy
Additional File 10. Carbohydrate-degrading enzymes, arranged by CE family
CE family	Ab	MAC	MR	'Family-wide P-value'
CE1	15	18	27	0.402
CE3	3	2	5	0.465
CE4	3	4	5	0.567
CE5	2	2	3	0.464
CE7	1	0	1	0.229
CE9	1	1	1	0.282
CE10	29	35	43	0.082
CE12	0	2	0	0.246
CE14	2	2	2	0.359
CE16	3	1	2	0.458
Total	59	67	89
No. of families showing expansion	0	1	4
No. of families showing no change	4	3	5
No. of families showing contraction	6	6	1
Average expansion	-1.4	-1.1	1.1
CAFE p-value cut off 0.01; Average expansion: '+' = expansion ; '-' = contraction’
List of accession numbers and gene annotation coordinates for Ab genome
CE family	Ab	GenBank Accession no.	Gene annotation Coordinates
CE1	15	KU202430	Ab_118_gene_825
		KU202434	Ab_126_gene_1117
		KU202437	Ab_147_gene_1734
		KU202439	Ab_158_gene_1995
		KU202441	Ab_17_gene_2259
		KU202442	Ab_186_gene_2542
		KU202447	Ab_233_gene_3312
		KU202450	Ab_235_gene_3341
		KU202451	Ab_236_gene_3351
		KU202464	Ab_45_gene_5714
		KU202466	Ab_517_gene_6314
		KU202475	Ab_758_gene_8017
		KU202478	Ab_786_gene_8177
		KU202480	Ab_88_gene_8716
		KU202484	Ab_98_gene_9227
CE3	3	KU202435	Ab_135_gene_1397
		KU202444	Ab_200_gene_2874
		KU202473	Ab_681_gene_7522
CE4	3	KU202438	Ab_156_gene_1945
		KU202443	Ab_19_gene_2633
		KU202455	Ab_342_gene_4634
CE5	2	KU202449	Ab_234_gene_3329
		KU202462	Ab_430_gene_5548
CE7	1	KU202456	Ab_354_gene_4754
CE9	1	KU202446	Ab_226_gene_3222
CE10	29	KU202428	Ab_1054_gene_336
		KU202429	Ab_1135_gene_670
		KU202431	Ab_118_gene_834
		KU202432	Ab_1257_gene_1105
		KU202433	Ab_1258_gene_1107
		KU202436	Ab_139_gene_1495
		KU202336	Ab_15_gene_1801
		KU202440	Ab_17_gene_2252
		KU202442	Ab_186_gene_2542
		KU202445	Ab_22_gene_3128
		KU202448	Ab_234_gene_3323
		KU202452	Ab_249_gene_3495
		KU202453	Ab_257_gene_3597
		KU202454	Ab_277_gene_3842
		KU202457	Ab_360_gene_4820
		KU202459	Ab_379_gene_5005
		KU202458	Ab_37_gene_4896
		KU202461	Ab_429_gene_5525
		KU202463	Ab_442_gene_5654
		KU202465	Ab_475_gene_5942
		KU202467	Ab_532_gene_6439
		KU202468	Ab_541_gene_6514
		KU202471	Ab_667_gene_7415
		KU202472	Ab_68_gene_7503
		KU202474	Ab_750_gene_7984
		KU202476	Ab_760_gene_8044
		KU202477	Ab_770_gene_8103
		KU202481	Ab_88_gene_8727
		KU202482	Ab_94_gene_9040
CE14	2	KU202460	Ab_40_gene_5255
		KU202470	Ab_627_gene_7150
CE16	3	KU202469	Ab_625_gene_7137
		KU202479	Ab_84_gene_8509
		KU202483	Ab_979_gene_9212
