# Supplementary material for: Genome sequence and comparative analysis of clavicipitaceous insect-pathogenic fungus Aschersonia badia with Metarhizium spp
Source: BMC Genomics. 2016 May 17;17:367. doi: 10.1186/s12864-016-2710-6 (PMC4869207; doi:10.1186/s12864-016-2710-6)
Supplement: Additional file 11: — Carbohydrate-degrading enzymes, arranged by AA family. (XLS 15 kb) [file 12864_2016_2710_MOESM11_ESM.xls]

## Sheet: AA-CAZy
Additional File 11. Carbohydrate-degrading enzymes, arranged by AA family
AA family	Ab	MAC	MR	'Family-wide P-value'
AA1	2	3	2	0.538
AA2	5	6	7	0.829
AA3	14	16	18	0.975
AA4	2	3	4	0.61
AA5	3	2	2	0.608
AA6	2	3	4	0.61
AA7	25	19	30	0.092
AA8	0	1	1	0.306
AA9	0	1	1	0.306
AA10	0	0	1	0.306
Total	51	54	70
No. of families showing expansion	0	1	5
No. of families showing no change	3	6	5
No. of families showing contraction	7	3	0
Average expansion	-0.8	-0.7	0.9
CAFE p-value cut off 0.01; Average expansion: '+' = expansion ; '-' = contraction’
List of accession numbers and gene annotation coordinates for Ab genome
AA family	Ab	GenBank Accession no.	Gene annotation Coordinates
AA1	2	KU202381	Ab_244_gene_3449
		KU202395	Ab_413_gene_5377
AA2	3	KU202361	Ab_1034_gene_266
		KU202394	Ab_402_gene_5283
		KU202374	Ab_148_gene_1755
AA3	14	KU202363	Ab_111_gene_575
		KU202364	Ab_1130_gene_661
		KU202365	Ab_1133_gene_667
		KU202366	Ab_1166_gene_788
		KU202369	Ab_1292_gene_1221
		KU202373	Ab_1429_gene_1616
		KU202375	Ab_150_gene_1837
		KU202388	Ab_322_gene_4415
		KU202391	Ab_351_gene_4730
		KU202392	Ab_360_gene_4825
		KU202399	Ab_50_gene_6184
		KU202402	Ab_84_gene_8516
		KU202405	Ab_874_gene_8699
		KU202406	Ab_904_gene_8883
AA4	2	KU202358	Ab_1015_gene_188
		KU202368	Ab_126_gene_1124
AA5	3	KU202384	Ab_28_gene_3887
		KU202386	Ab_286_gene_3947
		KU202398	Ab_468_gene_5876
AA6	2	KU202360	Ab_1024_gene_233
		KU202357	Ab_10_gene_90
AA7	25	KU202359	Ab_102_gene_213
		KU202362	Ab_1099_gene_497
		KU202367	Ab_120_gene_945
		KU202370	Ab_131_gene_1268
		KU202371	Ab_1324_gene_1317
		KU202372	Ab_14_gene_1509
		KU202376	Ab_152_gene_1872
		KU202377	Ab_175_gene_2351
		KU202378	Ab_196_gene_2749
		KU202379	Ab_216_gene_3093
		KU202380	Ab_237_gene_3360
		KU202382	Ab_27_gene_3752
		KU202383	Ab_27_gene_3759
		KU202385	Ab_285_gene_3940
		KU202387	Ab_294_gene_4043
		KU202389	Ab_329_gene_4475
		KU202390	Ab_334_gene_4540
		KU202393	Ab_37_gene_4902
		KU202396	Ab_463_gene_5842
		KU202397	Ab_463_gene_5843
		KU202400	Ab_739_gene_7903
		KU202401	Ab_81_gene_8364
		KU202403	Ab_857_gene_8602
		KU202404	Ab_86_gene_8629
		KU202407	Ab_910_gene_8916
