# Supplementary material for: Genome sequence and comparative analysis of clavicipitaceous insect-pathogenic fungus Aschersonia badia with Metarhizium spp
Source: BMC Genomics. 2016 May 17;17:367. doi: 10.1186/s12864-016-2710-6 (PMC4869207; doi:10.1186/s12864-016-2710-6)
Supplement: Additional file 12: — Summary of RIP signatures in Ab, MAC and MR genomes. (XLS 46 kb) [file 12864_2016_2710_MOESM12_ESM.xls]

## Sheet: RIP signatures
Additional File 12. Summary of RIP signatures in Ab, MAC and MR genomes.
	Genome Size (Mbp)	Masked Repeats as % (Genome)	RIPs	IsRep (%)	IsRep % (Genome)	RIP marked Rep as % (Genome)
Ab	29.06	0.61 [0.18Mbp]	70	13.7896	0.437371	0.060312
MAC	40.31	0.33 [0.13Mbp]	148	88.8002	0.219077	0.194541
MR	38.04	0.69 [0.28Mbp]	13	5.15836	0.574799	0.02965
Genome Size- The total length of the assembled genomes in Mega basepairs.
Masked Repeats- %age of the genome length that was masked as Repeats. [In brackets]: the no. of basepairs masked rounded upto 2 decimal places.
RIPs- The number of contigs on which interspersed repeats having RIP signatures found. (since there are different contigs in different assemblies for Ab, MAC and MR: it could better be shown through frequencies of occurrence in their genomes but that is covered by % genome therefore not shown)
IsRep (%)- %age of insterspersed repeats that contain signify RIP signatures.
IsRep % (Genome)- The %age of complete genome length covered by interspersed repeats.
RIP marked Rep as %(Genome)- The %age of genome length covered by interspersed repeats having RIP signatures
Dinucleotide frequency in the three genomes		AA	AT	AG	AC	TA	TT	TG	TC	GA	GT	GG	GC	CA	CT	CG	CC
Ab	Rep	0.172294	0.336296	0.340044	0.3469	0.336296	0.164002	0.331752	0.338608	0.340044	0.331752	0.16775	0.342356	0.3469	0.338608	0.342356	0.174606
	NonRep	0.104922	0.209704	0.224151	0.223767	0.209704	0.104782	0.224011	0.223627	0.224151	0.224011	0.119229	0.238074	0.223767	0.223627	0.238074	0.118845
MAC	Rep	0.169369	0.334371	0.282115	0.277948	0.334371	0.165002	0.277748	0.273581	0.282115	0.277748	0.112746	0.221325	0.277948	0.273581	0.221325	0.108579
	NonRep	0.071291	0.142389	0.14352	0.143477	0.142389	0.071098	0.143327	0.143285	0.14352	0.143327	0.072229	0.144416	0.143477	0.143285	0.144416	0.072187
MR	Rep	0.204785	0.414456	0.398237	0.398729	0.414456	0.209671	0.403123	0.403615	0.398237	0.403123	0.193452	0.387396	0.398729	0.403615	0.387396	0.193944
	NonRep	0.167873	0.335645	0.344261	0.344321	0.335645	0.167772	0.344159	0.34422	0.344261	0.344159	0.176387	0.352835	0.344321	0.34422	0.352835	0.176448
Regions displaying RIP signatures in Ab, MAC and MR genomes.
Ab-Header(for loci)	Ab-TpA/ApT ratio	Ab-RIP_index2	Ab-Length of Repeat
>NODE_1002_length_8254_cov_24.3846_ID_3799388	1.2973	0.569892	564
>NODE_100_length_48186_cov_27.2977_ID_3861392	1.16364	0.563025	672
>NODE_1014_length_8085_cov_24.4481_ID_3854266	1.18182	0.602941	867
>NODE_1015_length_8074_cov_22.3717_ID_3853658	1.02632	0.61875	1082
>NODE_1017_length_8062_cov_31.3351_ID_3870028	1.10465	0.614973	1231
>NODE_101_length_47864_cov_26.3973_ID_3836934	0.938596	0.547009	1611
>NODE_103_length_47729_cov_27.2204_ID_3873712	0.850394	0.526316	1731
>NODE_1044_length_7778_cov_26.2194_ID_3835042	0.915152	0.571429	1970
>NODE_1058_length_7624_cov_22.5527_ID_3830598	0.862857	0.555932	2064
>NODE_108_length_46396_cov_27.0939_ID_3868008	0.890071	0.756238	3667
>NODE_1094_length_7109_cov_23.734_ID_3851306	0.868512	0.747715	3859
>NODE_1097_length_7076_cov_27.4624_ID_3858424	0.888218	0.730132	4090
>NODE_1098_length_7072_cov_22.5339_ID_3726142	0.930168	0.727136	4351
>NODE_10_length_103442_cov_29.5686_ID_3863478	0.932065	0.736011	4507
>NODE_1100_length_7070_cov_27.759_ID_3831304	0.907652	0.733997	4583
>NODE_1111_length_6954_cov_22.3647_ID_3850206	0.936675	0.731944	4657
>NODE_111_length_46042_cov_27.4206_ID_3876956	0.910714	0.716495	4977
>NODE_1167_length_6276_cov_27.7154_ID_3854308	0.853556	0.808151	6603
>NODE_1168_length_6268_cov_25.5184_ID_3790532	0.932653	0.772812	6921
>NODE_116_length_45544_cov_28.3635_ID_3812414	0.886756	0.835604	7326
>NODE_1172_length_6194_cov_27.8172_ID_3849444	0.886756	0.848022	7411
>NODE_1173_length_6181_cov_25.5021_ID_1121586	0.880228	0.835088	7625
>NODE_1175_length_6165_cov_23.6391_ID_3862442	0.86406	0.837533	7818
>NODE_117_length_45523_cov_26.84_ID_3875614	0.867384	0.820661	8162
>NODE_1190_length_5916_cov_24.5083_ID_3840426	0.85641	0.845313	8641
>NODE_119_length_45410_cov_25.2393_ID_3849168	0.860884	0.804286	9246
>NODE_11_length_98860_cov_28.3047_ID_3858804	0.859621	0.779603	9524
>NODE_120_length_45144_cov_27.0067_ID_3827138	0.856474	0.775606	9654
>NODE_121_length_45027_cov_27.713_ID_3855822	0.860606	0.764052	9829
>NODE_1220_length_5567_cov_25.464_ID_3841246	0.877372	0.768886	9987
>NODE_1236_length_5361_cov_26.4658_ID_3853682	0.874096	0.774112	10199
>NODE_1247_length_5237_cov_23.6644_ID_3832812	0.864479	0.766234	10382
>NODE_124_length_44756_cov_27.4133_ID_3872180	0.858956	0.785231	10507
>NODE_1255_length_5129_cov_24.1717_ID_3784916	0.853389	0.784841	10585
>NODE_1264_length_5084_cov_19.1264_ID_3876822	0.851093	0.796838	10942
>NODE_1268_length_5029_cov_25.1258_ID_3874846	0.859482	0.809249	11102
>NODE_1271_length_5006_cov_285.3312_ID_3875594	0.885505	0.839744	12150
>NODE_127_length_44138_cov_27.0386_ID_3824152	0.88285	0.838591	12276
>NODE_1281_length_4919_cov_24.5313_ID_3857634	0.88101	0.86898	12503
>NODE_1296_length_4769_cov_27.4534_ID_3833348	0.88968	0.866871	12625
>NODE_12_length_95566_cov_27.0163_ID_3877686	0.864679	0.922244	13297
>NODE_1301_length_4731_cov_22.4404_ID_3829030	0.857793	0.929273	13376
>NODE_1365_length_4085_cov_25.5582_ID_3851480	0.860996	0.902636	15133
>NODE_136_length_43150_cov_27.6547_ID_3830748	0.852077	0.904977	15509
>NODE_13_length_95460_cov_405.173_ID_3875640	0.851439	0.915477	16677
>NODE_1451_length_3423_cov_18.2175_ID_3850620	0.862568	0.924795	17369
>NODE_147_length_40909_cov_27.3714_ID_3876866	0.857143	0.923586	17563
>NODE_148_length_40792_cov_25.7135_ID_3639202	0.857143	0.938805	17736
>NODE_1495_length_3050_cov_22.361_ID_3825670	0.857143	0.939649	17812
>NODE_149_length_40685_cov_27.3846_ID_3858484	0.857988	0.940757	18219
>NODE_14_length_95458_cov_26.8081_ID_3875304	0.861436	0.953208	18409
>NODE_151_length_40659_cov_25.8563_ID_3831340	0.853441	0.95195	18864
>NODE_154_length_40476_cov_26.2917_ID_3877466	0.852317	0.942132	19316
>NODE_1564_length_2523_cov_28.4186_ID_3851656	0.851227	0.945659	19828
>NODE_161_length_39884_cov_26.6203_ID_3857838	0.861783	0.956299	21951
>NODE_162_length_39758_cov_26.9204_ID_3877288	0.864138	0.984519	22288
>NODE_1641_length_2028_cov_22.0566_ID_3856556	0.865068	0.983972	22360
>NODE_167_length_38850_cov_25.8121_ID_3877668	0.865529	0.979112	22520
>NODE_168_length_38711_cov_27.4686_ID_3873624	0.861745	0.966102	23085
>NODE_175_length_37809_cov_27.1826_ID_3871824	0.853618	0.944417	27293
>NODE_176_length_37739_cov_27.057_ID_3817092	0.853369	0.940195	27884
>NODE_1778_length_1225_cov_24.3998_ID_843032	0.856992	0.939745	28134
>NODE_178_length_37633_cov_27.9462_ID_3869360	0.85669	0.94162	28279
>NODE_17_length_92158_cov_27.2949_ID_3876716	0.858342	0.93808	28653
>NODE_180_length_37584_cov_27.7297_ID_3834868	0.864442	0.939044	28864
>NODE_181_length_37342_cov_27.2192_ID_3873722	0.861515	0.93982	29019
>NODE_182_length_37322_cov_27.712_ID_3793252	0.863988	0.937529	29243
>NODE_183_length_37314_cov_26.2825_ID_3852220	0.869856	0.928395	29563
>NODE_184_length_37205_cov_27.0082_ID_3861446	0.857649	0.940822	29872
>NODE_185_length_37120_cov_26.8249_ID_3874908	0.858438	0.938735	30142
MAC-Header(for loci)	MAC-TpA/ApT ratio	MAC-RIP_index2	MAC-Length of Repeat
>gi|320720620|gb|ADNI01000039.1| Metarhizium acridum CQMa 102 contig39	1.30976	1.07801	2781
>gi|320720598|gb|ADNI01000050.1| Metarhizium acridum CQMa 102 contig50	1.33651	1.04473	3022
>gi|320720590|gb|ADNI01000054.1| Metarhizium acridum CQMa 102 contig54	1.31579	1.06687	3166
>gi|320720570|gb|ADNI01000064.1| Metarhizium acridum CQMa 102 contig64	1.32493	1.04878	3509
>gi|320720568|gb|ADNI01000065.1| Metarhizium acridum CQMa 102 contig65	1.37959	1.03899	4822
>gi|320720564|gb|ADNI01000067.1| Metarhizium acridum CQMa 102 contig67	1.34791	1.03745	5087
>gi|320720552|gb|ADNI01000073.1| Metarhizium acridum CQMa 102 contig73	1.33072	1.00713	5254
>gi|320720532|gb|ADNI01000083.1| Metarhizium acridum CQMa 102 contig83	1.28265	1.03764	5786
>gi|320720530|gb|ADNI01000084.1| Metarhizium acridum CQMa 102 contig84	1.2732	1.0283	5977
>gi|320720524|gb|ADNI01000087.1| Metarhizium acridum CQMa 102 contig87	1.27087	1.02786	6093
>gi|320720520|gb|ADNI01000089.1| Metarhizium acridum CQMa 102 contig89	1.30415	1.00853	6685
>gi|320720514|gb|ADNI01000092.1| Metarhizium acridum CQMa 102 contig92	1.29438	0.994521	6863
>gi|320720508|gb|ADNI01000095.1| Metarhizium acridum CQMa 102 contig95	1.30669	0.990716	7099
>gi|320720466|gb|ADNI01000116.1| Metarhizium acridum CQMa 102 contig116	1.32624	0.997423	7296
>gi|320720450|gb|ADNI01000124.1| Metarhizium acridum CQMa 102 contig124	1.31136	1.01151	7535
>gi|320720434|gb|ADNI01000132.1| Metarhizium acridum CQMa 102 contig132	1.25266	1.00497	7784
>gi|320720423|gb|ADNI01000138.1| Metarhizium acridum CQMa 102 contig138	1.22294	1.07618	8130
>gi|320720391|gb|ADNI01000154.1| Metarhizium acridum CQMa 102 contig154	1.21456	1.06265	8276
>gi|320720385|gb|ADNI01000157.1| Metarhizium acridum CQMa 102 contig157	1.1872	1.05297	9138
>gi|320720379|gb|ADNI01000160.1| Metarhizium acridum CQMa 102 contig160	1.18722	1.04447	9755
>gi|320720377|gb|ADNI01000161.1| Metarhizium acridum CQMa 102 contig161	1.24568	1.04088	12153
>gi|320720370|gb|ADNI01000164.1| Metarhizium acridum CQMa 102 contig164	1.22777	1.06003	12614
>gi|320720324|gb|ADNI01000185.1| Metarhizium acridum CQMa 102 contig185	1.22517	1.04542	13329
>gi|320720306|gb|ADNI01000194.1| Metarhizium acridum CQMa 102 contig194	1.22975	1.0669	13444
>gi|320720278|gb|ADNI01000208.1| Metarhizium acridum CQMa 102 contig208	1.25875	1.05351	14211
>gi|320720256|gb|ADNI01000219.1| Metarhizium acridum CQMa 102 contig219	1.2577	1.04881	14390
>gi|320720248|gb|ADNI01000223.1| Metarhizium acridum CQMa 102 contig223	1.25744	1.04753	14638
>gi|320720244|gb|ADNI01000225.1| Metarhizium acridum CQMa 102 contig225	1.25799	1.04074	14707
>gi|320720242|gb|ADNI01000226.1| Metarhizium acridum CQMa 102 contig226	1.24726	1.02575	15173
>gi|320720234|gb|ADNI01000230.1| Metarhizium acridum CQMa 102 contig230	1.23768	1.02636	15494
>gi|320720232|gb|ADNI01000231.1| Metarhizium acridum CQMa 102 contig231	1.22966	1.03162	15680
>gi|320720224|gb|ADNI01000235.1| Metarhizium acridum CQMa 102 contig235	1.22918	1.05617	15933
>gi|320720214|gb|ADNI01000240.1| Metarhizium acridum CQMa 102 contig240	1.22737	1.05568	16109
>gi|320720210|gb|ADNI01000242.1| Metarhizium acridum CQMa 102 contig242	1.21797	1.05508	16249
>gi|320720171|gb|ADNI01000261.1| Metarhizium acridum CQMa 102 contig261	1.2295	1.04391	16552
>gi|320720167|gb|ADNI01000263.1| Metarhizium acridum CQMa 102 contig263	1.22488	1.04528	16690
>gi|320720161|gb|ADNI01000266.1| Metarhizium acridum CQMa 102 contig266	1.22374	1.04568	16780
>gi|320720137|gb|ADNI01000278.1| Metarhizium acridum CQMa 102 contig278	1.21501	1.04637	16961
>gi|320720135|gb|ADNI01000279.1| Metarhizium acridum CQMa 102 contig279	1.20803	1.04823	17235
>gi|320720129|gb|ADNI01000282.1| Metarhizium acridum CQMa 102 contig282	1.20479	1.04615	17371
>gi|320720113|gb|ADNI01000290.1| Metarhizium acridum CQMa 102 contig290	1.19974	1.04614	17794
>gi|320720083|gb|ADNI01000305.1| Metarhizium acridum CQMa 102 contig305	1.2	1.05358	17888
>gi|320720061|gb|ADNI01000316.1| Metarhizium acridum CQMa 102 contig316	1.18949	1.06065	18125
>gi|320720059|gb|ADNI01000317.1| Metarhizium acridum CQMa 102 contig317	1.17775	1.06001	18334
>gi|320719968|gb|ADNI01000362.1| Metarhizium acridum CQMa 102 contig362	1.1746	1.07249	22824
>gi|320719946|gb|ADNI01000373.1| Metarhizium acridum CQMa 102 contig373	1.16623	1.06675	23235
>gi|320719920|gb|ADNI01000386.1| Metarhizium acridum CQMa 102 contig386	1.15878	1.07074	23885
>gi|320719906|gb|ADNI01000393.1| Metarhizium acridum CQMa 102 contig393	1.15389	1.07581	24110
>gi|320719882|gb|ADNI01000405.1| Metarhizium acridum CQMa 102 contig405	1.15085	1.06461	24274
>gi|320719861|gb|ADNI01000416.1| Metarhizium acridum CQMa 102 contig416	1.15013	1.07255	24397
>gi|320719845|gb|ADNI01000424.1| Metarhizium acridum CQMa 102 contig424	1.13462	1.07882	25353
>gi|320719789|gb|ADNI01000452.1| Metarhizium acridum CQMa 102 contig452	1.11618	1.06617	27908
>gi|320719783|gb|ADNI01000455.1| Metarhizium acridum CQMa 102 contig455	1.1151	1.06872	28040
>gi|320719781|gb|ADNI01000456.1| Metarhizium acridum CQMa 102 contig456	1.10971	1.0722	28236
>gi|320719624|gb|ADNI01000535.1| Metarhizium acridum CQMa 102 contig535	1.13111	1.0519	33400
>gi|320719612|gb|ADNI01000541.1| Metarhizium acridum CQMa 102 contig541	1.13088	1.05216	33569
>gi|320719598|gb|ADNI01000544.1| Metarhizium acridum CQMa 102 contig545	1.12344	1.0486	34004
>gi|320719556|gb|ADNI01000565.1| Metarhizium acridum CQMa 102 contig566	1.12017	1.04988	34180
>gi|320719550|gb|ADNI01000568.1| Metarhizium acridum CQMa 102 contig569	1.12027	1.05349	34340
>gi|320719542|gb|ADNI01000572.1| Metarhizium acridum CQMa 102 contig573	1.1152	1.05616	34734
>gi|320719535|gb|ADNI01000575.1| Metarhizium acridum CQMa 102 contig576	1.18197	1.02474	39933
>gi|320719529|gb|ADNI01000578.1| Metarhizium acridum CQMa 102 contig579	1.18571	1.02251	40273
>gi|320719525|gb|ADNI01000580.1| Metarhizium acridum CQMa 102 contig581	1.18563	1.02523	40510
>gi|320719519|gb|ADNI01000583.1| Metarhizium acridum CQMa 102 contig584	1.18187	1.02166	40930
>gi|320719468|gb|ADNI01000608.1| Metarhizium acridum CQMa 102 contig609	1.17994	1.02135	41109
>gi|320719422|gb|ADNI01000631.1| Metarhizium acridum CQMa 102 contig632	1.1812	1.01998	41209
>gi|320719406|gb|ADNI01000639.1| Metarhizium acridum CQMa 102 contig640	1.18268	1.02124	41411
>gi|320719357|gb|ADNI01000653.1| Metarhizium acridum CQMa 102 contig654	1.18303	1.02107	41716
>gi|320719339|gb|ADNI01000662.1| Metarhizium acridum CQMa 102 contig663	1.18483	1.02141	41822
>gi|320719327|gb|ADNI01000668.1| Metarhizium acridum CQMa 102 contig669	1.19617	1.01208	42085
>gi|320719307|gb|ADNI01000678.1| Metarhizium acridum CQMa 102 contig679	1.20161	0.997921	42424
>gi|320719305|gb|ADNI01000679.1| Metarhizium acridum CQMa 102 contig680	1.1968	1.00539	42620
>gi|320719279|gb|ADNI01000692.1| Metarhizium acridum CQMa 102 contig693	1.21368	1.00407	43884
>gi|320719261|gb|ADNI01000701.1| Metarhizium acridum CQMa 102 contig702	1.21307	1.00547	44061
>gi|320719253|gb|ADNI01000705.1| Metarhizium acridum CQMa 102 contig706	1.2107	1.00463	44560
>gi|320719233|gb|ADNI01000716.1| Metarhizium acridum CQMa 102 contig717	1.20902	1.00697	44831
>gi|320719220|gb|ADNI01000721.1| Metarhizium acridum CQMa 102 contig722	1.2209	1.03114	48640
>gi|320719176|gb|ADNI01000743.1| Metarhizium acridum CQMa 102 contig744	1.2194	1.03997	48764
>gi|320719152|gb|ADNI01000755.1| Metarhizium acridum CQMa 102 contig756	1.21843	1.03873	48941
>gi|320719140|gb|ADNI01000761.1| Metarhizium acridum CQMa 102 contig762	1.21751	1.03772	49161
>gi|320719132|gb|ADNI01000765.1| Metarhizium acridum CQMa 102 contig766	1.21333	1.04222	49325
>gi|320719076|gb|ADNI01000793.1| Metarhizium acridum CQMa 102 contig794	1.20404	1.04632	50071
>gi|320719048|gb|ADNI01000807.1| Metarhizium acridum CQMa 102 contig808	1.20504	1.04546	50309
>gi|320719018|gb|ADNI01000822.1| Metarhizium acridum CQMa 102 contig823	1.20384	1.04484	50424
>gi|320718996|gb|ADNI01000830.1| Metarhizium acridum CQMa 102 contig831	1.20381	1.03727	50969
>gi|320718992|gb|ADNI01000832.1| Metarhizium acridum CQMa 102 contig833	1.2005	1.04187	51142
>gi|320718958|gb|ADNI01000849.1| Metarhizium acridum CQMa 102 contig850	1.19972	1.03278	51316
>gi|320718936|gb|ADNI01000860.1| Metarhizium acridum CQMa 102 contig861	1.19795	1.03283	51498
>gi|320718930|gb|ADNI01000863.1| Metarhizium acridum CQMa 102 contig864	1.19749	1.03485	51642
>gi|320718920|gb|ADNI01000868.1| Metarhizium acridum CQMa 102 contig869	1.19471	1.02987	52360
>gi|320718908|gb|ADNI01000874.1| Metarhizium acridum CQMa 102 contig875	1.19383	1.03008	52580
>gi|320718904|gb|ADNI01000876.1| Metarhizium acridum CQMa 102 contig877	1.19237	1.03035	52720
>gi|320718896|gb|ADNI01000880.1| Metarhizium acridum CQMa 102 contig881	1.19225	1.03163	52838
>gi|320718871|gb|ADNI01000893.1| Metarhizium acridum CQMa 102 contig894	1.1816	1.02533	54341
>gi|320718858|gb|ADNI01000900.1| Metarhizium acridum CQMa 102 contig901	1.18042	1.02572	54964
>gi|320718850|gb|ADNI01000904.1| Metarhizium acridum CQMa 102 contig905	1.17567	1.02384	55707
>gi|320718802|gb|ADNI01000927.1| Metarhizium acridum CQMa 102 contig928	1.17959	1.02175	56296
>gi|320718778|gb|ADNI01000939.1| Metarhizium acridum CQMa 102 contig940	1.17787	1.02042	56469
>gi|320718768|gb|ADNI01000944.1| Metarhizium acridum CQMa 102 contig945	1.17795	1.0186	56651
>gi|320718731|gb|ADNI01000961.1| Metarhizium acridum CQMa 102 contig962	1.17536	1.0182	56831
>gi|320718695|gb|ADNI01000979.1| Metarhizium acridum CQMa 102 contig980	1.17701	1.01454	57103
>gi|320718691|gb|ADNI01000981.1| Metarhizium acridum CQMa 102 contig982	1.17508	1.01449	57287
>gi|320718685|gb|ADNI01000984.1| Metarhizium acridum CQMa 102 contig985	1.175	1.01398	57506
>gi|320718679|gb|ADNI01000987.1| Metarhizium acridum CQMa 102 contig988	1.17215	1.01563	57925
>gi|320718677|gb|ADNI01000988.1| Metarhizium acridum CQMa 102 contig989	1.1695	1.01595	58416
>gi|320718651|gb|ADNI01001001.1| Metarhizium acridum CQMa 102 contig1002	1.1666	1.0165	59026
>gi|320718631|gb|ADNI01001011.1| Metarhizium acridum CQMa 102 contig1012	1.16227	1.024	59629
>gi|320718619|gb|ADNI01001017.1| Metarhizium acridum CQMa 102 contig1018	1.16085	1.02603	59735
>gi|320718607|gb|ADNI01001023.1| Metarhizium acridum CQMa 102 contig1024	1.16066	1.02746	59860
>gi|320718587|gb|ADNI01001033.1| Metarhizium acridum CQMa 102 contig1034	1.16123	1.02811	60059
>gi|320718541|gb|ADNI01001056.1| Metarhizium acridum CQMa 102 contig1057	1.15772	1.03068	60339
>gi|320718519|gb|ADNI01001067.1| Metarhizium acridum CQMa 102 contig1068	1.15751	1.03044	60509
>gi|320718509|gb|ADNI01001072.1| Metarhizium acridum CQMa 102 contig1073	1.15137	1.03245	61363
>gi|320718473|gb|ADNI01001090.1| Metarhizium acridum CQMa 102 contig1091	1.1793	1.03095	64164
>gi|320718461|gb|ADNI01001096.1| Metarhizium acridum CQMa 102 contig1097	1.19605	1.02955	65817
>gi|320718426|gb|ADNI01001113.1| Metarhizium acridum CQMa 102 contig1114	1.19374	1.02972	66000
>gi|320718406|gb|ADNI01001123.1| Metarhizium acridum CQMa 102 contig1124	1.20304	1.03136	67326
>gi|320718390|gb|ADNI01001131.1| Metarhizium acridum CQMa 102 contig1132	1.20318	1.03181	67483
>gi|320718365|gb|ADNI01001144.1| Metarhizium acridum CQMa 102 contig1145	1.20349	1.03851	67658
>gi|320718347|gb|ADNI01001153.1| Metarhizium acridum CQMa 102 contig1154	1.20331	1.03758	67831
>gi|320718301|gb|ADNI01001176.1| Metarhizium acridum CQMa 102 contig1177	1.20612	1.03382	68006
>gi|320718269|gb|ADNI01001192.1| Metarhizium acridum CQMa 102 contig1193	1.20579	1.03441	68207
>gi|320718250|gb|ADNI01001201.1| Metarhizium acridum CQMa 102 contig1202	1.2046	1.04139	68425
>gi|320718246|gb|ADNI01001203.1| Metarhizium acridum CQMa 102 contig1204	1.20452	1.03932	68668
>gi|320718240|gb|ADNI01001206.1| Metarhizium acridum CQMa 102 contig1207	1.20728	1.0394	69066
>gi|320718150|gb|ADNI01001251.1| Metarhizium acridum CQMa 102 contig1252	1.21147	1.04065	69522
>gi|320718146|gb|ADNI01001253.1| Metarhizium acridum CQMa 102 contig1254	1.21033	1.04118	69737
>gi|320718142|gb|ADNI01001255.1| Metarhizium acridum CQMa 102 contig1256	1.20831	1.03623	70181
>gi|320718134|gb|ADNI01001259.1| Metarhizium acridum CQMa 102 contig1260	1.20656	1.03914	70594
>gi|320718126|gb|ADNI01001263.1| Metarhizium acridum CQMa 102 contig1264	1.20566	1.04003	70663
>gi|320718075|gb|ADNI01001288.1| Metarhizium acridum CQMa 102 contig1289	1.20277	1.04473	72001
>gi|320718059|gb|ADNI01001296.1| Metarhizium acridum CQMa 102 contig1297	1.2029	1.04466	72099
>gi|320717918|gb|ADNI01001366.1| Metarhizium acridum CQMa 102 contig1367	1.19903	1.05034	73194
>gi|320717854|gb|ADNI01001398.1| Metarhizium acridum CQMa 102 contig1399	1.19893	1.0497	73348
>gi|320717850|gb|ADNI01001400.1| Metarhizium acridum CQMa 102 contig1401	1.19652	1.04982	73540
>gi|320717834|gb|ADNI01001408.1| Metarhizium acridum CQMa 102 contig1409	1.19636	1.04821	74107
>gi|320717797|gb|ADNI01001427.1| Metarhizium acridum CQMa 102 contig1428	1.19544	1.04763	74274
>gi|320717777|gb|ADNI01001437.1| Metarhizium acridum CQMa 102 contig1438	1.19422	1.04537	74518
>gi|320717773|gb|ADNI01001439.1| Metarhizium acridum CQMa 102 contig1440	1.19268	1.04438	74653
>gi|320717771|gb|ADNI01001440.1| Metarhizium acridum CQMa 102 contig1441	1.1905	1.04591	75107
>gi|320717763|gb|ADNI01001444.1| Metarhizium acridum CQMa 102 contig1445	1.21497	1.04625	78157
>gi|320717757|gb|ADNI01001447.1| Metarhizium acridum CQMa 102 contig1448	1.21554	1.04687	78416
>gi|320717699|gb|ADNI01001476.1| Metarhizium acridum CQMa 102 contig1477	1.22508	1.04232	80313
>gi|320717697|gb|ADNI01001477.1| Metarhizium acridum CQMa 102 contig1478	1.21642	1.0429	81903
>gi|320717621|gb|ADNI01001515.1| Metarhizium acridum CQMa 102 contig1516	1.21838	1.04368	82223
>gi|320717561|gb|ADNI01001544.1| Metarhizium acridum CQMa 102 contig1545	1.21836	1.04428	82439
>gi|320717541|gb|ADNI01001554.1| Metarhizium acridum CQMa 102 contig1555	1.21862	1.04269	82611
>gi|320717512|gb|ADNI01001569.1| Metarhizium acridum CQMa 102 contig1570	1.21859	1.04134	83350
MR-Header(for loci)	MR-TpA/ApT ratio	MR-RIP_index2	MR-Length of Repeat
>gi|594717751|gb|JELW01000011.1| contig011	0.853254	1.07879	22894
>gi|594717614|gb|JELW01000012.1| contig012	0.858527	1.07355	23433
>gi|594717411|gb|JELW01000013.1| contig013	0.869693	1.05996	24804
>gi|594717227|gb|JELW01000014.1| contig014	0.863458	1.07091	25815
>gi|594716257|gb|JELW01000020.1| contig020	0.92378	1.05939	36349
>gi|594716107|gb|JELW01000021.1| contig021	0.920743	1.05965	36511
>gi|594715866|gb|JELW01000023.1| contig023	0.922564	1.05885	37253
>gi|594715624|gb|JELW01000025.1| contig025	0.929728	1.05795	37628
>gi|594715393|gb|JELW01000027.1| contig027	0.930191	1.06634	38483
>gi|594715174|gb|JELW01000029.1| contig029	0.931356	1.05947	39582
>gi|594715078|gb|JELW01000030.1| contig030	0.92762	1.0666	39987
>gi|594714989|gb|JELW01000031.1| contig031	0.928547	1.06966	40370
>gi|594714887|gb|JELW01000032.1| contig032	0.9247	1.07486	41851
