# Supplementary material for: Genome sequence and comparative analysis of clavicipitaceous insect-pathogenic fungus Aschersonia badia with Metarhizium spp
Source: BMC Genomics. 2016 May 17;17:367. doi: 10.1186/s12864-016-2710-6 (PMC4869207; doi:10.1186/s12864-016-2710-6)
Supplement: Additional file 13: — RIP frequency index in Ab, MAC and MR genomes. (XLS 8 kb) [file 12864_2016_2710_MOESM13_ESM.xls]

## Sheet: RIP index
Additional File 13. RIP frequency index in Ab, MAC and MR genomes
	Ab	MAC	MR
CpA	0.015	0.018	0.023
TpG	0.063	0.08	0.078
(CpA+TpG)	0.078	0.098	0.101
ApC	0.021	0.024	0.026
GpT	0.087	0.08	0.069
(ApC+GpT)	0.108	0.104	0.095
RIP index* [(CpA+TpG)/(ApC+GpT)]	0.722	0.942	1.063
*RIP index ≤ 1.03 indicate RIP activity
