# Supplementary material for: Genome sequence and comparative analysis of clavicipitaceous insect-pathogenic fungus Aschersonia badia with Metarhizium spp
Source: BMC Genomics. 2016 May 17;17:367. doi: 10.1186/s12864-016-2710-6 (PMC4869207; doi:10.1186/s12864-016-2710-6)
Supplement: Additional file 14: — Putative transposase genes encoded by Ab, MAC and MR. (XLS 10 kb) [file 12864_2016_2710_MOESM14_ESM.xls]

## Sheet: Transposase
Additional File 14. Putative transposase genes encoded by Ab, MAC and MR
Transposon category	Class	Ab	MAC	MR	P-value
DNA transposon/Helitron/Helitron	II	1	9	31	0.385
DNA transposon/Maverick/Maverick		1	4	7	0.089
DNA transposon/TIR/CACTA		23	29	23	0.998
DNA transposon/TIR/Harbinger		1	1	1	0.008
DNA transposon/TIR/HAT		0	2	65	0.572
DNA transposon/TIR/Mariner		5	6	21	0.084
DNA transposon/TIR/MuDR		4	3	25	0.087
DNA transposon/TIR/P		1	1	1	0.008
DNA transposon/TIR/PiggyBac		0	0	2	0.107
DNA transposon/unknown		4	4	9	0.087
Retrotransposon/LTR/Copia	I	4	3	36	0.1
Retrotransposon/LTR/Gypsy		24	36	49	0.998
Retrotransposon/LTR/Bel-Pao		3	3	3	0.027
Retrotransposon/LTR/ERV		1	1	2	0.014
Retrotransposon/LTR/Retrovirus		0	1	1	0.03
Retrotransposon/LTR/unknown		0	4	3	0.123
Retrotransposon/LINE/I		3	3	51	0.166
Total		75	110	330
No. of gene cluster types showing expansion		2	1	6
No. of gene cluster types showing no change		2	0	2
No. of gene cluster types showing contraction		13	16	9
Average expansion		-8.76	-9.65	3.29
Significant p-values < 0.01 (threshold) are highlighted in bold
CAFE p-value cut off 0.01; Average expansion: '+' = expansion ; '-' = contraction’
