# Supplementary material for: Genome sequence and comparative analysis of clavicipitaceous insect-pathogenic fungus Aschersonia badia with Metarhizium spp
Source: BMC Genomics. 2016 May 17;17:367. doi: 10.1186/s12864-016-2710-6 (PMC4869207; doi:10.1186/s12864-016-2710-6)
Supplement: Additional file 15: — Sexuality related genes in Ab, MAC and MR genomes. (XLS 22 kb) [file 12864_2016_2710_MOESM15_ESM.xls]

## Sheet: Mating genes
Additional File 15. Sexuality related genes in Ab, MAC and MR genomes
Function	Ab	MAC	MR
Mating process
Mating-type MAT1-1-1 (MatB)	KT630103	–	MAA_03718
Mating-type MAT1-1-2	KT630104	–	EXV03679.1
Mating-type MAT1-1-3	KT630105	–	MAA_03719
Mating-type MAT1-2-3	–	KT630126	–
Mating type mat A-2	–	–	–
Mating-type MAT2 (MatA, MAT A-3)	KT630107	KT630124	–
Mating-type MAT 1-2-1	KT630106	KT630125	–
Pheromone precursor (alpha-factor like)	–	–	–
Endoprotease for alpha-factor processing	KU202338	MAC_02797	MAA_05263
Dipeptidyl aminopeptidase alpha-factor processing	KU202336	MAC_07820	MAA_03364
Dipeptidyl aminopeptidase for a-factor processing	KU202337	MAC_03112	MAA_05780
CAAX prenyl protease a-factor C-terminal processing	KU202332	MAC_01887	KU202356
CAAX-farnesyltransferase beta subunit; a-factor modification	KU202334	MAC_02644	MAA_02158
CAAX-farnesyltransferase alpha subunit	KU202333	MAC_07177	MAA_07087
ATP-dependent efflux pump for a-factor like pheromone	KU202329, KU202330, KU202331	MAC_03697	MAA_05864
Mating signaling
Alpha-subunit G protein	KU202339	MAC_04984	MAA_03488
Beta-subunit G protein	KU202340	MAC_01638	MAA_02470
Gamma-subunit G protein	KU202341	MAC_08659	MAA_05991
Mitogen-activated protein kinase	KU202342	MAC_00098	MAA_04503
Pheromone adaptation feedback response	KU202343	MAC_01635	MAA_02467
Pheromone Receptor (for a-factor like pheromone)	KU202344	MAC_00610	MAA_05941
Pheromone Receptor (for alpha-factor like pheromone)	KU202345	MAC_02467	MAA_00341
Serine/ threonine protein kinase MKK	KU202346	MAC_02314	MAA_04421
Serine/ threonine protein kinase MKKK	KU202347	MAC_05029	MAA_03529
Serine/ threonine protein kinase MKKKK	KU202348	MAC_02685	MAA_02118
Transcriptional Activator, homeodomain DNA binding	KU202349	MAC_00598	MAA_05929
Fruiting body development
APSES-transcription factor	KU202243	MAC_03829	MAA_02988
Rhamnogalacuronase B, ascus development	–	–	–
Binuclear zinc transcription factor	KU202244	MAC_05412	MAA_05237
Cys6-Zn2 transcriptional activator	KU202245	MAC_06154	MAA_04374
GATA-transcription factor	KU202246	MAC_01133	MAA_05601
Modulator of pheromone-inducible gene expression	KU202247	MAC_00861	MAA_07379
Regulator of myosin function	KU202250	MAC_03554	MAA_02633
Repressor of b mating type regulated genes	KU202251	MAC_04053	MAA_01434
Signalosome subunit 4, regulation of sexual development	KU202253	MAC_03079	MAA_04103
Signalosome subunit 5, regulation of sexual development	KU202252	MAC_05426	MAA_08893
Transcription factor	KU202254	MAC_01182	MAA_05553
Velvet activator VeA	KU202255	MAC_00039	MAA_01811
Yeast homologs involved in mating, karyogamy and meiosis
1,3-beta-glucan synthase subunit, Sp Mei4 target gene	KU202256	MAC_01688	MAA_04456
ABC transporter required fo α-factor transport	KU202329, KU202330, KU202331	MAC_03697	MAA_05864
Amino acid permease involved in sexual differentiation	KU202257, KU202258	MAC_08710	MAA_04108
APC component	KU202259, KU202260, KU202261, KU202262, KU202264	MAC_08351, MAC_09483, MAC_05347, MAC_02072, MAC_05975	MAA_03573, MAA_04652, MAA_03722, MAA_01547, MAA_09174
APC component, bimA	KU202263	MAC_02516	MAA_03443
APC regulator	KU202265, KU202275	MAC_06221, MAC_06443	MAA_00735, MAA_03661
ARN family of transporters for siderophore-iron chelates	KU202266	MAC_09677	MAA_06654
bZip TF, involved in regulation of meiosis	KU202267	MAC_08931	MAA_02972
Calmodulin-dependent protein kinase	KU202268	MAC_04622	MAA_04599
Chitin synthase, pheromone inducible	KU202269	MAC_08014	MAA_03168
Chromosome segregation, kinetochore-associated Ndc80	KU202270	MAC_03415	MAA_02015
Cohesin	KU202331	MAC_03734	MAA_05900
CTP: phosphocholine cytidylyltransferase	KU202271	MAC_07726	MAA_00035
C-type cyclin	KU202272	MAC_01841	MAA_05354
Cyclin-like protein interacts with Sc Pho85	KU202273	MAC_04184	MAA_03884
Cytochrome-c oxidoreductase	KU202274	MAC_06772	MAA_01131
DNA-binding helix-hairpin-helix protein, DNA strand exchange	KU202275	MAC_01106	MAA_04013
Dynactin complex, homologue of Sc NIP100	KU202276	MAC_07228	MAA_08863
ER associated glutathione S-transferase	KU202277, KU202278	MAC_06695	MAA_08951
Fork head domain TF, meiotic regulator	KU202279	MAC_03141	MAA_05810
Formin	KU202280	MAC_03937	MAA_01475
GEF involved in conjugation; related to Sc CDC25	KU202281, KU202282	MAC_06489	MAA_03615
Glucosamine acetyl transferase involved in cell cycle progression	KU202283	MAC_05880	MAA_08730
GTP binding (alpha-1 subunit) involved in conjugation	KU202284	MAC_01131	MAA_05603
Hect domain E3 ubiquitin-protein ligase	KU202285	MAC_06530	MAA_07661
HMG-box TF, target of pheromone signaling	KU202286	MAC_04576	MAA_00248
Holliday junction resolvase	KU202287	MAC_05298	MAA_03931
Inducer of meiosis, S/ T kinase	KU202288	MAC_01790	MAA_05403
involved in Meiosis II nuclear division, Sp Mei4 target gene	KU202289	MAC_03800	MAA_04211
kinesin-like motor required for karyogamy	KU202290	MAC_02000	MAA_04756
Long chain fatty acid elongation enzyme	KU202291, KU202292	MAC_05925	MAA_07869
MADS-box domain TF, pheromone receptor activator	KU202247	MAC_00861	MAA_07379
Mating-type M-specific polypeptide Mc, HMG-box TF	KU202293	MAC_07229	KU202356
Meiosis-specific transcriptional activator	KU202294	MAC_08428	MAA_06439
Meiotic B-type cyclin	KU202295	MAC_00492	MAA_07313
M-factor farnesyl cysteine carboxyl methyltransferase	KU202333	MAC_07177	MAA_07087
Microtubule-binding protein	KU202296	MAC_09803	MAA_09680
Phosphoglucomutase	KU202297	MAC_03213	MAA_04308
Polo kinase	KU202298	MAC_07512	MAA_00136
P-type ATPase sodium pump	KU202299	MAC_06648	MAA_00136
Ras	KU202300	MAC_01355	MAA_06380
Recombination and meiotic nuclear division	–	–	–
Required for autophagic vesicle delivery to vacuole	KU202301	MAC_08764	MAA_02674
Required for synaptonemal complex formation	KU202302	KU202351	KU202354
Rho-GAP	KU202303, KU202304	KU202352	KU202355
Rho-GEF	KU202305	MAC_00815	MAA_07421
Riboflavin synthase, alpha subunit	KU202287	MAC_05297	MAA_03932
Ribose-5-phosphate isomerase	KU202301	MAC_08154	MAA_02753
RING-type ubiquitin ligase, FYVE finger domain	KU202307	MAC_03100	MAA_05768
RNA binding protein required for meiotic recombination	KU202308	MAC_07476	MAA_07476
RNA-binding protein involved in meiosis	KU202309	MAC_06466	MAA_03639
RNA-binding protein involved in meiosis, Sp Mei4 target	KU202310	MAC_00971	MAA_03790
SAM domain, similar to Sc STE50	KU202343	MAC_01635	MAA_02467
Septin	KU202311	MAC_03632	MAA_02556
Serine carboxypeptidase, degrades extracellular P-factor	KU202312	MAC_02763	MAA_09950
Serine/ threonine protein kinase, negative regulator of meiosis	KU202313	MAC_02282	MAA_09884
SH3-domain protein	KU202314	MAC_07579	MAA_03765
Spindle pole body component	KU202315, KU202316, KU202317	MAC_07346, MAC_03427	MAA_05499, MAA_02280
Splicesome component	KU202318	MAC_03719	MAA_05886
Sporulation regulated septin	KU202319, KU202320	MAC_04367, MAC_00472	MAA_10305, MAA_07332
Sporulation-specific enzyme required for spore wall maturation	KU202321, KU202322	MAC_08553	MAA_09988
ubiquitin-conjugating enzyme, chromosome segregation	KU202323	MAC_07614	MAA_00522
Vacuolar ATPase Ca2+ pump	KU202324, KU202325	MAC_02382	MAA_00012
Xyulose kinase	KU202326	MAC_02531	MAA_03458
Zn finger transcription factor, unknown function	KU202327, KU202328	MAC_07713	MAA_06676
