# Supplementary material for: Genome sequence and comparative analysis of clavicipitaceous insect-pathogenic fungus Aschersonia badia with Metarhizium spp
Source: BMC Genomics. 2016 May 17;17:367. doi: 10.1186/s12864-016-2710-6 (PMC4869207; doi:10.1186/s12864-016-2710-6)
Supplement: Additional file 16: — Properties of chitinases retrieved from the genomes of Ab, MAC and MR. The active site position, number of amino acid, molecular weight (MW), presence of signal peptide and domains (CBM, LysM and others in addition to the catalytic domain) have been analyzed for the respective genes in the genome and listed. (XLS 21 kb) [file 12864_2016_2710_MOESM16_ESM.xls]

## Sheet: Properties of chitinases
Additional File 16. Properties of chitinases retrieved from the genomes of Ab, MAC and MR. The active site position, number of amino acid, molecular weight (MW), presence of signal peptide and domains (CBM, LysM and others in addition to the catalytic domain) have been analyzed for the respective genes in the genome and listed.
Chitinase	GenBank accession No.	active site position	No.of aa	MW (KDa)	Signal Peptide	Phylogenetic classification	GH18 domain	Additional domains
Ab Chit-5	KT630112	140	395	44	–	A	6-350	–
Ab Chit-6	KP676430	172	424	47	1 to 27	A	39-384	–
Ab Chit-8	KT630115	290	543	59	1 to 18	A	155-501	–
Ab Chit-6	KT630113	172	424	47	1 to 27	A	39-384	–
Ab Chit-11	KT630118	109	777	86	–	A	7-345	GDPD (Glycerophosphoryl diester phosphodiesterase)
Ab Chit-1	KT630108	158	364	38	1 to 23	B	36-325	–
Ab Chit-2	KT630109	136	341	38	–	B	12-271	–
Ab Chit-4	KT630111	155	381	41	1 to 18	B	32-290	–
Ab Chit-7	KT630114	390	551	58	–	B	252-502	–
Ab Chit-3	KT630110	–	380	41	–	C	54-338	–
Ab Chit-9	KT630116	180	532	59	1 to 28	C	57-399	–
Ab Chit-10	KT630117	187	541	60	–	C	65-403	–
Ab Chit-12	KT630119	281	1150	126	1 to 20	C	155-499	2 CBM18
Ab Chit-13	KT630120	628	1249	138	1 to 24	C	507-843	2 CBM50
Ab Chit-14	KT630121	681	1310	144	1 to 24	C	560-904	CBM18 and 2 CBM50
Ab Chit-15	KT630122	164	1537	168	–	C	35-383	–
Ab Chit-16	KT630123	201	1660	185	–	C	58-423	–
MAC Chit-10	EFY93854	144	359	39	–	A	21-340	–
MAC Chit-11	EFY91370	127	364	40	–	A	19-347	–
MAC Chit-12	EFY89526	129	395	43	1 to 20	A	22-380	–
MAC Chit-14	EFY91482	122	380	43	–	A	11-349	–
MAC Chit-15	EFY89021	130	397	43	1 to 20	A	23-384	–
MAC Chit-17	EFY91996	140	395	44	–	A	6-350	–
MAC Chit-19	EFY85189	172	424	46	1 to 20	A	39-384	–
MAC Chit-1	CAC07217	170	317	34	–	B	29-278	–
MAC Chit-2	EFY85778	199	310	33	1 to 23	B	31-306	–
MAC Chit-3	AGR67412	88	246	26	–	B	1-191	–
MAC Chit-4	EFY91910	172	336	35	1 to 21	B	31-228	–
MAC Chit-5	XP_007288824	156	431	47	1 to 23	B	31-296	–
MAC Chit-6	EFY86188	224	371	40	–	B	83-357	–
MAC Chit-7	EFY91615	163	345	37	1 to 27	B	41-330	–
MAC Chit-8	EFY86061	132	336	37	–	B	12-267	–
MAC Chit-9	EFY85236	154	357	39	1 to 17	B	31-344	–
MAC Chit-13	EFY85489	175	392	41	1 to 24	B	51-315	CBM1
MAC Chit-16	CAC07216	170	414	43	–	B	32-303	CBM1
MAC Chit-18	EFY85519	173	409	43	1 to 18	B	35-322	–
MAC Chit-21	EFY89109	163	771	80	–	B	15-283	–
MAC Chit-20	EFY86352	–	479	54	–	C	16-240	–
MAC Chit-22	EFY87853	214	1080	120	1 to 20	C	115-429	2 CBM18
MAC Chit-23	EFY88880	562	1207	131	–	C	449-792	–
MR Chit-5	EXU94655	95	338	37	1 to 17	A	19-321	–
MR Chit-10	EXV00011	144	359	39	–	A	21-340	–
MR Chit-11	EXV03389	127	369	41	1 to 17	A	19-352	–
MR Chit-12	EXU97041	129	395	43	1 to 20	A	22-380	–
MR Chit-14	EXV05139	122	380	43	–	A	11-349	–
MR Chit-15	EXU97444	129	402	44	1 to 20	A	23-387	–
MR Chit-17	EXV06459	140	395	44	–	A	6-350	–
MR Chit-18	EXU96979	176	429	46	1 to 21	A	32-387	–
MR Chit-19	EXV01283	172	424	46	1 to 22	A	39-384	–
MR Chit-1	EXV00883	170	317	34	1 to 19	B	29-303	–
MR Chit-2	EXV01346	175	329	35	1 to 23	B	31-310	–
MR Chit-3	EXU94833	154	325	36	1 to 17	B	31-288	–
MR Chit-4	EXV05178	172	345	36	1 to 20	B	33-289	–
MR Chit-6	EXU95989	170	341	37	1 to 21	B	31-288	–
MR Chit-7	EXU98464	163	345	37	1 to 27	B	41-330	–
MR Chit-8	EXU95640	134	338	38	–	B	12-269	–
MR Chit-9	EXU95809	153	356	39	1 to 16	B	30-330	–
MR Chit-13	EXU99126	175	406	43	1 to 23	B	52-315	CBM1
MR Chit-16	EXU98693	173	419	44	1 to 18	B	35-322	CBM1
MR Chit-20	EXU95107	290	454	48	1 to 19	B	155-407	–
MR Chit-21	EXU97641	163	804	83	–	B	15-278	9 CBM50
MR Chit-22	EXU94868	201	834	93	1 to 20	C	102-416	CBM18
MR Chit-23	EXV05285	717	1361	150	1 to 25	C	601-939	CBM18 and 3 CBM50
MR Chit-24	EXU95642	238	1142	128	1 to 20	C	113-453	2 CBM18
MR Chit-25	EXU98266	654	1310	140	1 to 23	C	540-888	CBM18 and 2 CBM50
MR Chit-26	EXU97557	653	1302	143	1 to 22	C	536-882	CBM18 and 2 CBM50
MR Chit-27	EXU97548	542	1018	113	1 to 22	C	423-750	2 CBM50
MR Chit-28	EXV01258	627	1470	159	1 to 28	C	508-858	CBM18 and 2 CBM50
Total number of putative sg-A chitinases in Ab=4, MAC=7, MR=9
Total number of putative sg-B chitinases in Ab=4, MAC=13, MR=12
Total number of putative sg-C chitinases in Ab=8, MAC=3, MR=7
